# Supplementary material for: Hypobaric hypoxia can lead to an increase in lung dendritic cells and promote T-cell immunosuppression, thereby preventing the excessive progression of high-altitude pulmonary edema
Source: Front Immunol. 2026 Mar 24;17:1752864. doi: 10.3389/fimmu.2026.1752864 (PMC13053275; doi:10.3389/fimmu.2026.1752864)
Supplement: Supplementary file 3 [file Table2.xls]

## Sheet: P24082304_HHvsNC.diffexpressed
gene_id	rownames.diff.	p_val	avg_logFC	pct.1	pct.2	p_val_adj
RT1-Bb	RT1-Bb	6.64557173176922e-17	0.894084475184297	1	0.993	8.48639510146929e-13
Slpi	Slpi	4.15929105997154e-16	1.49271552388639	0.967	0.81	5.31141468358365e-12
Ly49si1	Ly49si1	3.38117873710065e-15	-1.22181	0.195	0.54	4.31776524727753e-11
Calm1	Calm1	8.15875620136833e-13	0.526193070562199	0.992	0.993	1.04187316691474e-08
Ccl6	Ccl6	3.07323126091628e-12	-1.11144	0.469	0.781	3.92451632019009e-08
Rps8	Rps8	3.08647911992102e-11	-0.3323	0.996	1	3.94143383613914e-07
Rps27	Rps27	4.18516680141257e-11	-0.454592	0.971	0.993	5.34445800540385e-07
Ckb	Ckb	4.85021908261436e-11	0.891982216038341	0.946	0.934	6.19372976849853e-07
AABR07065438.1	AABR07065438.1	7.28736529304435e-11	-0.441531	0.979	0.978	9.30596547921763e-07
Rps27l	Rps27l	1.42512547028853e-10	0.616767537600429	0.954	0.898	1.81988522555845e-06
Mt-cyb	Mt-cyb	1.51911548434145e-10	-0.394497	1	1	1.93991047350403e-06
AABR07026311.1	AABR07026311.1	5.08435476910823e-10	0.848743757390859	0.884	0.774	6.49272104015121e-06
Pfn1	Pfn1	1.27519430921223e-09	0.325130162478822	0.996	1	1.62842313286401e-05
Rps23	Rps23	1.6610353240473e-09	-0.298051	0.983	0.993	2.1211421088084e-05
Ssbp3	Ssbp3	2.49630485984542e-09	-0.582721	0.349	0.642	3.1877813060226e-05
Fabp5	Fabp5	2.64731448551697e-09	1.38191833134565	0.448	0.168	3.38062059800517e-05
Rps21	Rps21	3.19638889975593e-09	-0.370191	0.971	0.993	4.08178862498832e-05
RT1-T24-4	RT1-T24-4	6.11641150022386e-09	0.574989449565539	0.631	0.321	7.81065748578587e-05
Rps24	Rps24	8.63041987339974e-09	-0.334896	0.988	0.993	0.000110210461783315
Rps10l1	Rps10l1	9.63294007556695e-09	-0.338216	0.979	0.985	0.00012301264476499
Actb	Actb	1.1753356637567e-08	0.447997854441849	1	1	0.00015009036426173
Rpl13	Rpl13	1.23764021460293e-08	-0.40156	0.988	0.985	0.000158046655404794
Rpl34	Rpl34	3.38712861410436e-08	-0.296185	0.979	1	0.000432536324021127
Rpl41	Rpl41	3.80702740533631e-08	-0.275558	0.996	1	0.000486157399661447
Rpl19	Rpl19	4.37274766061628e-08	-0.288166	0.992	1	0.000558399876260698
Rps27a-1	Rps27a-1	5.1170999834195e-08	-0.291377	0.988	0.985	0.000653453667882671
Arhgap15	Arhgap15	5.58722340067021e-08	-0.665319	0.813	0.912	0.000713488428265586
RT1-A2	RT1-A2	5.89587157048704e-08	0.621582437195479	0.917	0.766	0.000752902799551194
Il18	Il18	6.54088021485639e-08	0.539955495615007	0.855	0.657	0.000835270403437161
Ramp1	Ramp1	6.9823332819997e-08	-0.492646	0.668	0.847	0.000891643960111361
Rps20	Rps20	7.16575316135485e-08	-0.355133	0.992	0.985	0.000915066678705015
AY172581.24	AY172581.24	8.92753752058432e-08	-0.365057	0.996	1	0.00114004654137862
Tgif1	Tgif1	9.8888376573065e-08	0.571066521815461	0.452	0.175	0.00126280456883804
Dnajb14	Dnajb14	1.34333288480665e-07	0.703365565247059	0.929	0.839	0.00171543609389809
Ripor2	Ripor2	2.12566887975202e-07	-0.577412	0.249	0.474	0.00271447915944332
Hdac9	Hdac9	2.68411741262981e-07	-0.798291	0.423	0.635	0.00342761793592826
Klrc3	Klrc3	2.93652784317107e-07	-0.754323	0.112	0.307	0.00374994605572946
Rps15a	Rps15a	3.4400481251564e-07	-0.277677	0.988	0.993	0.00439294145582473
Tuba1c	Tuba1c	4.61002843029869e-07	0.455876815251361	0.469	0.197	0.00588700630549143
Basp1	Basp1	4.79939688682471e-07	0.70299207121462	0.635	0.394	0.00612882982447515
Rpl27a	Rpl27a	6.02673954308176e-07	-0.279081	0.992	0.993	0.0076961463965154
Hmgcs1	Hmgcs1	6.15156961843826e-07	0.854340828491545	0.531	0.27	0.00785555440274566
RGD1559482	RGD1559482	6.16604603866925e-07	-0.489778	0.846	0.964	0.00787404079138063
Csnk2a2	Csnk2a2	6.85462093363382e-07	-0.393933	0.245	0.46	0.00875335093225038
Gpr171	Gpr171	8.23815912425557e-07	0.61820168765635	0.361	0.124	0.0105201292016744
Eef1b2	Eef1b2	1.0413975811219e-06	-0.339788	0.975	0.978	0.0132986471109267
Ncf4	Ncf4	1.27945171283847e-06	0.482768227614218	0.751	0.518	0.0163385983729473
H3f3c	H3f3c	1.4078908071762e-06	0.258806768685625	0.992	0.985	0.0179787656076401
Rps3a	Rps3a	1.50062267858843e-06	-0.291273	0.992	0.993	0.0191629516055742
Pkib	Pkib	1.53960097746009e-06	0.492676540221898	0.917	0.759	0.0196607044821653
Scgb1a1	Scgb1a1	1.71050191063282e-06	-0.579057	0.934	0.898	0.0218431093987812
Socs1	Socs1	1.72533953701277e-06	0.626430322840754	0.232	0.044	0.022032585887653
Rpl24	Rpl24	1.74603230372095e-06	-0.308148	0.988	1	0.0222968325185165
RT1-Ba	RT1-Ba	1.80657439821375e-06	0.337662377502268	1	1	0.0230699550651896
Rpl37	Rpl37	1.97363535129594e-06	-0.494792	0.925	0.942	0.0252033234360491
Mt-co1	Mt-co1	2.38033440804625e-06	-0.443318	1	1	0.0303968703907506
Ppt1	Ppt1	2.65724967417535e-06	0.438423194940292	0.95	0.876	0.0339330783392192
Slco3a1	Slco3a1	2.75850452824549e-06	0.441288189928035	0.784	0.511	0.0352261028256949
RT1-Db1	RT1-Db1	2.7620771155764e-06	0.326458962861913	1	1	0.0352717247659107
Cst3	Cst3	2.84245725746902e-06	0.621817646692074	1	1	0.0362981791778794
Rpl35	Rpl35	2.85607031557456e-06	-0.27701	0.996	1	0.0364720179298872
Plcb4	Plcb4	2.89742294639064e-06	-0.561571	0.407	0.606	0.0370000910254085
Cd74	Cd74	2.95312838039649e-06	0.297657515096398	1	1	0.0377114494176632
AC120486.10	AC120486.10	3.03346715653499e-06	0.534183136394702	0.593	0.343	0.0387373755889518
Dynll1	Dynll1	3.20564631725789e-06	0.404623391890593	0.954	0.891	0.0409361034713832
Acat2	Acat2	3.5103722511765e-06	0.298647188912795	0.187	0.022	0.0448274536475239
Rps28	Rps28	3.60536747381219e-06	-0.288113	0.992	1	0.0460405426405817
