# Supplementary material for: Hypobaric hypoxia can lead to an increase in lung dendritic cells and promote T-cell immunosuppression, thereby preventing the excessive progression of high-altitude pulmonary edema
Source: Front Immunol. 2026 Mar 24;17:1752864. doi: 10.3389/fimmu.2026.1752864 (PMC13053275; doi:10.3389/fimmu.2026.1752864)
Supplement: Supplementary file 4 [file Table3.xls]

## Sheet: P24082304_HHvsNC.diffexpressed
gene_id	rownames.diff.	p_val	avg_logFC	pct.1	pct.2	p_val_adj
AY172581.24	AY172581.24	8.9286269990256e-34	-0.840418	0.998	1	1.14018566777557e-29
Ccl6	Ccl6	1.36309726575057e-11	-0.839498	0.493	0.694	1.74067520836347e-07
Ly49si1	Ly49si1	2.20013035999439e-13	-0.812195	0.426	0.597	2.80956646971284e-09
AY172581.9	AY172581.9	9.13235101355625e-18	-0.785678	0.889	0.922	1.16620122443113e-13
Rnaset2	Rnaset2	3.94059868495446e-16	-0.706886	0.746	0.869	5.03214452068685e-12
Scgb1a1	Scgb1a1	3.89824567899978e-19	-0.628093	0.91	0.966	4.97805973208271e-15
Hdac9	Hdac9	3.73355261301683e-12	-0.572522	0.501	0.672	4.76774668682249e-08
Arhgap15	Arhgap15	9.26843645938482e-07	-0.571155	0.811	0.884	0.0118357933586344
Hk2	Hk2	1.91848633125275e-06	-0.558788	0.591	0.672	0.0244990704500976
Mt-co3	Mt-co3	3.59048539175526e-12	-0.506854	0.996	1	4.58504984527147e-08
Mt-co1	Mt-co1	9.55205792202308e-15	-0.444455	0.998	1	1.21979779664235e-10
Ccr6	Ccr6	4.33703145208018e-12	-0.443717	0.132	0.325	5.53838916430639e-08
Kansl1	Kansl1	2.89079814187345e-06	-0.437505	0.229	0.356	0.036915492271724
AC134224.3	AC134224.3	5.27191245032333e-08	-0.419426	0.996	1	0.000673223219906289
RT1-CE4	RT1-CE4	3.94577815006074e-07	-0.404623	0.826	0.878	0.00503875869762756
Tf	Tf	6.71844139451612e-08	-0.393013	0.822	0.863	0.000857944966079709
Fus	Fus	5.56650334089466e-07	-0.392806	0.652	0.738	0.00710842476632248
Mt-cyb	Mt-cyb	2.18207446109339e-17	-0.380926	0.998	0.997	2.78650908681625e-13
Csnk2a2	Csnk2a2	4.79954923812692e-10	-0.372055	0.203	0.381	6.12902437708808e-06
P2rx7	P2rx7	6.82374122941212e-13	-0.367386	0.025	0.159	8.71391754995928e-09
Clec2g	Clec2g	3.53933802080846e-07	-0.30722	0.78	0.85	0.00451973465257241
Mt-co2	Mt-co2	1.1408057657469e-06	-0.303972	0.998	1	0.014568089628588
Mt-atp6	Mt-atp6	2.81240035565746e-06	-0.300849	0.998	0.997	0.0359143525417457
AC141489.1	AC141489.1	1.24024952621469e-06	-0.293031	0.962	0.947	0.0158379864497616
Cd4	Cd4	3.32999689851312e-06	-0.287276	0.237	0.375	0.0425240603940126
Arpc1b	Arpc1b	1.64079500300687e-06	0.250608042276392	0.983	0.953	0.0209529521883977
Trib1	Trib1	3.52499912666216e-06	0.25181754065762	0.495	0.312	0.0450142388474758
Slco3a1	Slco3a1	2.28104703529543e-07	0.253080794252659	0.686	0.475	0.00291289706407227
Rala	Rala	2.758834963112e-06	0.255315871967962	0.686	0.544	0.0352303224789402
Rab21	Rab21	5.94641275332642e-07	0.255812605778011	0.614	0.422	0.00759356908599784
Ptges3	Ptges3	9.4316094935473e-07	0.257781685636949	0.916	0.872	0.0120441653232599
Arpc2	Arpc2	7.20194037887354e-08	0.25867223964365	0.977	0.941	0.000919687786382152
Snx3	Snx3	5.16902319437084e-08	0.266620217961788	0.943	0.903	0.000660084261921156
Gnai2	Gnai2	9.12968762190924e-09	0.266687206682414	0.971	0.956	0.000116586110931781
Arpc5	Arpc5	7.70227208518491e-07	0.267667997473808	0.96	0.916	0.00983580145278113
Lsp1	Lsp1	1.68178412668996e-07	0.270486734288751	0.99	0.972	0.00214763832978307
Pithd1	Pithd1	6.21636832037973e-08	0.274984327914713	0.338	0.166	0.000793830234512492
Ubl5	Ubl5	9.07211445826125e-07	0.27508273131641	0.918	0.806	0.0115850901631996
Ybx1	Ybx1	8.19263233370219e-08	0.276652832783813	0.975	0.925	0.00104619914901377
Serf2	Serf2	5.5484440923614e-14	0.278042927928289	0.998	0.981	7.0853631059455e-10
Cox6c	Cox6c	3.15616258036177e-07	0.278560601995432	0.979	0.925	0.00403041961512197
Rab5c	Rab5c	1.06588354645938e-06	0.279812525447214	0.82	0.656	0.0136113328882862
Tmed2	Tmed2	3.45509482281891e-06	0.279868711098946	0.801	0.688	0.0441215608873975
Cyb5a	Cyb5a	2.68435112453714e-07	0.279942371473336	0.728	0.541	0.00342791638603393
Cfl1	Cfl1	1.74166566241104e-09	0.279955307123736	0.983	0.953	2.22410705089889e-05
Ndufab1	Ndufab1	3.70936348806587e-06	0.284171968606775	0.686	0.547	0.0473685717426012
AABR07048992.1	AABR07048992.1	1.40773304014746e-07	0.284518774254117	0.47	0.278	0.00179767509226831
Atox1	Atox1	2.46638225740892e-08	0.287159534250759	0.983	0.941	0.000314957014271119
Ndufa4	Ndufa4	2.89915350385572e-07	0.287351495897293	0.797	0.675	0.00370221902442375
Pdia3	Pdia3	1.9393673404384e-06	0.29167017021364	0.937	0.844	0.0247657209373984
Tomm20	Tomm20	1.80354841735592e-06	0.292987778490618	0.753	0.578	0.0230313132896351
Hnrnpa2b1	Hnrnpa2b1	2.26052516337618e-07	0.294389992466205	0.946	0.869	0.00288669063363138
Eif5a	Eif5a	4.30480823512503e-07	0.295176573866014	0.967	0.925	0.00549724011625466
Atp5f1d	Atp5f1d	7.07768027718894e-07	0.299069928008071	0.912	0.822	0.00903819771397028
Arpc4	Arpc4	3.32080299334664e-08	0.299898334709916	0.937	0.884	0.000424066542250365
S100a11	S100a11	3.82200560531497e-08	0.300195536618657	0.992	0.966	0.000488070115798722
Lman2	Lman2	2.91664723829836e-07	0.300459838341252	0.728	0.556	0.00372455852330701
Sec61g	Sec61g	1.68710531622237e-06	0.300815600303407	0.891	0.794	0.0215443348881597
Cycs	Cycs	3.77134808327746e-06	0.304543400522235	0.792	0.65	0.0481601150234531
Stip1	Stip1	1.21005960567991e-08	0.306554645520763	0.478	0.269	0.000154524611645325
Emd	Emd	1.48513530069115e-06	0.309884658377007	0.681	0.525	0.018965177789826
Creld2	Creld2	1.05421970744226e-06	0.311248672671988	0.275	0.128	0.0134623856640377
Nfil3	Nfil3	2.73292952580162e-06	0.312074665051067	0.43	0.269	0.0348995100444867
Ptpn1	Ptpn1	2.31959975048426e-06	0.313300764653435	0.514	0.331	0.029621288813684
Ptms	Ptms	9.99800360658301e-07	0.314215367592153	0.866	0.747	0.0127674506056065
Mlf2	Mlf2	2.79300830663366e-07	0.317651611230999	0.692	0.506	0.00356667160757118
Ahsa2	Ahsa2	3.98224626333844e-10	0.318703187362514	0.291	0.109	5.08532847828319e-06
Prkar1a	Prkar1a	1.47727911574944e-08	0.320160776461857	0.556	0.338	0.000188648543081204
Fkbp5	Fkbp5	1.28492249489291e-09	0.320251289303899	0.325	0.134	1.64084602597824e-05
Atp6v0e1	Atp6v0e1	1.30538873796236e-08	0.320944719249687	0.889	0.791	0.000166698141837793
Hist1h1e	Hist1h1e	1.08137171917257e-06	0.323579218670749	0.583	0.403	0.0138091168538337
Nme2	Nme2	4.05996717305605e-08	0.324085849800019	0.96	0.897	0.000518457807999257
Oaf	Oaf	3.79672895891693e-06	0.328327727598581	0.876	0.794	0.0484842288053692
Elob	Elob	2.25687886615716e-07	0.329604800843175	0.935	0.806	0.00288203431208269
Atic	Atic	2.849485409451e-06	0.329812330358395	0.522	0.381	0.0363879286786892
Ran	Ran	1.09997915227232e-06	0.329972590327873	0.864	0.791	0.0140467337745176
Uqcr10	Uqcr10	2.24570265172369e-10	0.330567734987198	0.902	0.784	2.86776228625115e-06
Tspo	Tspo	8.78121187480978e-07	0.33238749859321	0.952	0.887	0.0112136075641321
Orai1	Orai1	1.99748832104777e-06	0.338257699596627	0.702	0.544	0.02550792585978
Rexo2	Rexo2	2.02068650358072e-07	0.340503965605491	0.771	0.631	0.00258041666507257
Ppp1r14b	Ppp1r14b	5.75965506263727e-08	0.34065943094459	0.79	0.606	0.00073550795149878
Lgals3	Lgals3	1.46056722066621e-06	0.342055856939042	0.88	0.816	0.0186514434079075
RT1-T24-4	RT1-T24-4	1.20600884407573e-06	0.343199075062089	0.593	0.422	0.0154007329388471
Rgs2	Rgs2	1.88070694773797e-06	0.345521858571564	0.828	0.7	0.0240166277226139
Sec61b	Sec61b	2.83293123699931e-08	0.352568964158635	0.937	0.878	0.000361765318964813
Hsp90ab1	Hsp90ab1	1.22174374441833e-14	0.354672053771397	0.998	0.988	1.5601667616222e-10
Nfkbid	Nfkbid	9.32444159366911e-07	0.358094255983902	0.388	0.225	0.0119073119151155
Rps4x	Rps4x	2.63722873224216e-07	0.36022451171104	0.841	0.694	0.00336774109107324
Alyref	Alyref	3.00740456797667e-08	0.362019013384642	0.742	0.559	0.000384045563330621
Myl12a	Myl12a	1.8423993667307e-10	0.364052075929781	0.946	0.903	2.35274399131511e-06
Efhd2	Efhd2	2.04881052727262e-06	0.36437967602742	0.883	0.828	0.0261633104332714
Jpt1	Jpt1	1.28527371628627e-09	0.367252856502065	0.933	0.875	1.64129453569757e-05
Ccnd1	Ccnd1	3.04866861980447e-07	0.369637238613314	0.604	0.403	0.0038931498274903
Nr4a3	Nr4a3	1.76855755539628e-07	0.371466655281274	0.553	0.381	0.00225844799824105
Dapp1	Dapp1	7.12492017166452e-07	0.372177086123136	0.832	0.691	0.00909852305921559
Dynll1	Dynll1	1.83743277459676e-09	0.373223427146365	0.931	0.856	2.34640165316006e-05
Pdia6	Pdia6	3.89333692452667e-08	0.375262420790859	0.822	0.678	0.000497179125262056
Gchfr	Gchfr	1.11531543626726e-07	0.379569949219447	0.277	0.125	0.00142425781211329
Hspa8	Hspa8	1.10938467970197e-08	0.389787551642021	0.962	0.922	0.000141668423597941
Bcl2a1	Bcl2a1	8.87783721968232e-09	0.396957155805463	0.981	0.969	0.000113369981295343
Pfn1	Pfn1	2.22213810553059e-18	0.398732189831288	0.998	0.988	2.83767036076257e-14
Cacybp	Cacybp	3.77191818240848e-11	0.401148440048059	0.711	0.509	4.81673951893562e-07
Btg1	Btg1	7.9055737666807e-09	0.404775244881731	0.922	0.866	0.000100954177000513
Pgam1	Pgam1	4.88846769540518e-10	0.410392215994259	0.836	0.7	6.24257324703241e-06
Dynlt1	Dynlt1	9.29526344772944e-09	0.415374357863634	0.759	0.572	0.000118700514227505
Tuba1b	Tuba1b	8.61038106487138e-08	0.419686294599635	0.901	0.8	0.00109954566198408
Ppial4d	Ppial4d	1.85845473979909e-10	0.441842670941275	0.855	0.697	2.37324670272344e-06
Gpr171	Gpr171	4.21798127961327e-07	0.446473509501978	0.524	0.356	0.00538636209406614
Ckb	Ckb	4.22890512602532e-07	0.456967569974505	0.92	0.884	0.00540031184593433
Dab2	Dab2	6.11151952795595e-11	0.461564734211666	0.532	0.303	7.80441043719974e-07
Ywhah	Ywhah	2.42929000071731e-12	0.46341115767499	0.929	0.812	3.10220333091601e-08
Hspa5	Hspa5	1.36579617841583e-10	0.463971654894552	0.881	0.725	1.74412171983702e-06
Plscr1	Plscr1	2.49453860149414e-10	0.464108100246184	0.725	0.512	3.18552579410802e-06
Arl8b	Arl8b	7.34281222421999e-09	0.466297318657535	0.631	0.419	9.37677121032892e-05
Fkbp4	Fkbp4	4.33710724275161e-12	0.470922641671945	0.734	0.516	5.5384859489938e-08
Ifrd1	Ifrd1	9.21613592378572e-08	0.477343536961249	0.904	0.828	0.00117690055746744
Actb	Actb	3.20338511941847e-18	0.494039564585742	0.998	0.994	4.09072279749739e-14
Fdps	Fdps	3.59313747315493e-07	0.50311957702212	0.602	0.447	0.00458843655321884
Cdkn1a	Cdkn1a	2.65879036930099e-09	0.523450952811469	0.543	0.334	3.39527530159737e-05
Ccl17	Ccl17	7.37582080593425e-09	0.535007454776852	0.379	0.191	9.41892316917804e-05
Gsn	Gsn	3.9367736306858e-09	0.537192674419275	0.692	0.509	5.02725992638576e-05
Tmsb10	Tmsb10	3.36897604612541e-20	0.540862832151143	1	0.994	4.30218241090214e-16
Il1b	Il1b	1.35664551558575e-07	0.542143918839805	0.633	0.456	0.001732436323403
RT1-Bb	RT1-Bb	7.70509978198204e-15	0.574612786268485	0.99	0.991	9.83941242159107e-11
AABR07026311.1	AABR07026311.1	1.4803555302502e-12	0.594046147882198	0.862	0.738	1.89041401212951e-08
Calm1	Calm1	1.85115086437864e-17	0.597918770182646	0.992	0.972	2.36391965381153e-13
Ifitm2	Ifitm2	4.26504189477465e-09	0.606440369257751	0.887	0.803	5.44645849962723e-05
Nr4a2	Nr4a2	2.04924090582391e-11	0.669723288956233	0.62	0.384	2.61688063673713e-07
Stmn1	Stmn1	1.55667579312343e-06	0.688258538827001	0.241	0.109	0.0198787498781862
Cst7	Cst7	5.18713083793637e-12	0.719922195726962	0.704	0.5	6.62396608004474e-08
Timp1	Timp1	1.00014052104695e-11	0.734112648829307	0.549	0.347	1.27717944537695e-07
Errfi1	Errfi1	1.35601777699944e-11	0.773518734624481	0.715	0.494	1.73163470122829e-07
Fabp5	Fabp5	4.08534739927735e-23	1.09994719849024	0.757	0.444	5.21698862887718e-19
