# Supplementary material for: Hypobaric hypoxia can lead to an increase in lung dendritic cells and promote T-cell immunosuppression, thereby preventing the excessive progression of high-altitude pulmonary edema
Source: Front Immunol. 2026 Mar 24;17:1752864. doi: 10.3389/fimmu.2026.1752864 (PMC13053275; doi:10.3389/fimmu.2026.1752864)
Supplement: Supplementary file 5 [file Table4.xls]

## Sheet: P24082304_HHvsNC.diffexpressed
gene_id	rownames.diff.	p_val	avg_logFC	pct.1	pct.2	p_val_adj
Fam111a	Fam111a	1.76319349636397e-14	-0.707565	0.006	0.189	2.25159809485679e-10
Cd3g	Cd3g	6.22901085326446e-11	-0.657183	0.222	0.512	7.95444685961871e-07
Csnk2a2	Csnk2a2	1.54442901758231e-09	-0.35904	0.146	0.409	1.97223585545261e-05
Fus	Fus	6.60620227324157e-09	-0.714997	0.505	0.774	8.43612030292948e-05
Errfi1	Errfi1	7.37616963975574e-08	1.27167859775976	0.675	0.524	0.000941936862996808
AABR07065438.1	AABR07065438.1	1.25675030207809e-07	-0.510823	0.733	0.835	0.00160487013575372
Tmx3	Tmx3	1.97072509339659e-07	-0.389138	0.049	0.201	0.00251661594426744
AABR07006310.1	AABR07006310.1	6.31230820519684e-07	-0.504097	0.371	0.598	0.00806081757803637
Hyi	Hyi	7.23794377295456e-07	-0.33754	0.094	0.268	0.00924285419806297
B2m	B2m	8.53063318558833e-07	-0.418031	0.851	0.921	0.0108936185779963
Epsti1	Epsti1	9.15903114840492e-07	-0.885775	0.195	0.378	0.0116960827765131
AABR07021544.1	AABR07021544.1	1.34441692047604e-06	-0.266884	0.204	0.427	0.017168204074479
Lgals1	Lgals1	2.08262565112799e-06	-0.756637	0.343	0.549	0.0265951295649045
Tifab	Tifab	2.74572096045166e-06	-0.359876	0.055	0.189	0.0350628566649676
Rps20	Rps20	3.07042182297761e-06	-0.497233	0.696	0.829	0.039209286679424
