# Supplementary material for: Hypobaric hypoxia can lead to an increase in lung dendritic cells and promote T-cell immunosuppression, thereby preventing the excessive progression of high-altitude pulmonary edema
Source: Front Immunol. 2026 Mar 24;17:1752864. doi: 10.3389/fimmu.2026.1752864 (PMC13053275; doi:10.3389/fimmu.2026.1752864)
Supplement: Supplementary file 6 [file Table5.xlsx]

## Sheet: HvsNC
ID	MS2 name	MS2 score	level	MS1 name	MS1 ppm	mz	rt	type	Formula	HMDB	CAS	KEGG COMPOUND ID	Super.Class	Class	Sub.Class	INCHIKEY	NC1	NC2	NC3	MEAN NC	Hypoxia1	Hypoxia2	Hypoxia3	MEAN Hypoxia	VIP	P-Value	Q-Value	Fold_Change	Log_Foldchange
3	2-Aminopurine	3.97	level1			136.062	66.3	POS	C5H5N5	HMDB0245025	452-06-2		Organoheterocyclic compounds	Imidazopyrimidines	Purines and purine derivatives	MWBWWFOAEOYUST-UHFFFAOYSA-N	1.97689e-05	1.67971e-05	1.76437e-05	1.80699e-05	3.30102e-05	4.42178e-05	5.40649e-05	4.37643e-05	1.86864	0.0490714	0.633293	2.42195	1.27617
6	Ornithine	3.96	level1			133.097	276.6	POS	C5H12N2O2	HMDB0000214	3184-13-2	C00077	Organic acids and derivatives	Carboxylic acids and derivatives	Amino acids, peptides, and analogues	AHLPHDHHMVZTML-BYPYZUCNSA-N	0.000153198	0.000164707	0.000168316	0.000162074	0.000181759	0.000221533	0.000229185	0.000210826	1.68179	0.0339346	0.559999	1.3008	0.379401
9	N-Acetylcadaverine	3.96	level1			145.133	169.3	POS	C7H16N2O	HMDB0002284	32343-73-0		Organic acids and derivatives	Carboxylic acids and derivatives	Carboxylic acid derivatives	RMOIHHAKNOFHOE-UHFFFAOYSA-N	1.75318e-05	1.56613e-05	1.07433e-05	1.46455e-05	0.000112126	0.000121839	9.2444e-05	0.000108803	1.95779	0.000447883	0.112293	7.42912	2.89319
11	Guanine	3.96	level1			152.056	136.4	POS	C5H5N5O	HMDB0000132	73-40-5	C00242	Organoheterocyclic compounds	Imidazopyrimidines	Purines and purine derivatives	UYTPUPDQBNUYGX-UHFFFAOYSA-N	8.26691e-06	2.63894e-06	5.66649e-06	5.52411e-06	4.83017e-05	8.99922e-05	9.55497e-05	7.79479e-05	1.91449	0.0384732	0.583724	14.1105	3.81869
14	Cer(d18:1/16:0)	3.96	level1			520.508	16.6	POS	C34H67NO3	HMDB0004949	24696-26-2		Lipids and lipid-like molecules	Sphingolipids	Ceramides	YDNKGFDKKRUKPY-UHFFFAOYSA-N	0.000282375	0.000225821	0.000250186	0.000252794	7.9512e-05	0.000147328	7.66594e-05	0.000101166	1.82095	0.00586441	0.280039	0.400194	-1.32123
17	Thymine	3.96	level1			125.035	30.8	NEG	C5H6N2O2	HMDB0000262	65-71-4	C00178	Organoheterocyclic compounds	Diazines	Pyrimidines and pyrimidine derivatives	RWQNBRDOKXIBIV-UHFFFAOYSA-N	0.000105226	0.00010562	8.72937e-05	9.93798e-05	0.000294885	0.000369022	0.000327214	0.000330374	1.95749	0.000489839	0.116563	3.32435	1.73307
21	N-Acetylputrescine	3.95	level1			131.118	177.8	POS	C6H14N2O	HMDB0002064	18233-70-0	C02714	Organic acids and derivatives	Carboximidic acids and derivatives	Carboximidic acids	KLZGKIDSEJWEDW-UHFFFAOYSA-N	0.000176328	0.000115101	0.000117181	0.000136204	0.0002668	0.000396299	0.000410851	0.000357983	1.83282	0.0113658	0.356691	2.62829	1.39413
23	Deoxyguanosine	3.95	level1			268.104	137.7	POS	C10H13N5O4	HMDB0000085	961-07-9	C00330	Nucleosides, nucleotides, and analogues	Purine nucleosides	Purine 2'-deoxyribonucleosides	YKBGVTZYEHREMT-KVQBGUIXSA-N	3.35886e-06	2.72014e-06	3.13147e-06	3.07016e-06	1.55493e-05	2.03672e-05	1.90858e-05	1.83341e-05	1.97783	0.00796983	0.306109	5.97171	2.57814
28	Hypoxanthine	3.95	level1			135.031	78	NEG	C5H4N4O	HMDB0000157	68-94-0	C00262	Organoheterocyclic compounds	Imidazopyrimidines	Purines and purine derivatives	FDGQSTZJBFJUBT-UHFFFAOYSA-N	5.84384e-05	7.486e-05	6.53436e-05	6.6214e-05	0.000135456	0.000186344	0.000164784	0.000162195	1.90737	0.00345468	0.223696	2.44955	1.29252
36	Deoxyinosine	3.94	level1			251.078	90.6	NEG	C10H12N4O4	HMDB0000071	890-38-0	C05512	Nucleosides, nucleotides, and analogues	Purine nucleosides	Purine 2'-deoxyribonucleosides	VGONTNSXDCQUGY-RRKCRQDMSA-N	3.09499e-05	1.08047e-05	1.05668e-05	1.74405e-05	0.000570007	0.000938546	0.000945149	0.000817901	1.95036	0.0228779	0.47957	46.8967	5.55141
62	PG(16:0/18:1)	3.92	level1			747.517	29.5	NEG	C40H77O10P	HMDB0010574	268550-95-4	C13883	Lipids and lipid-like molecules	Glycerophospholipids	Glycerophosphoglycerols	PAZGBAOHGQRCBP-HGWHEPCSSA-N	2.25555e-05	1.62194e-05	1.94392e-05	1.94047e-05	7.86981e-06	1.34663e-05	6.43824e-06	9.25811e-06	1.70279	0.0227572	0.478724	0.477106	-1.06762
92	Allantoin	3.9	level1			157.036	95.7	NEG	C4H6N4O3	HMDB0000462	97-59-6	C01551	Organoheterocyclic compounds	Azoles	Imidazoles	POJWUDADGALRAB-UHFFFAOYSA-N	5.29851e-05	5.25611e-05	4.2251e-05	4.92657e-05	2.23928e-05	2.23186e-05	4.13112e-05	2.86742e-05	1.61695	0.0464447	0.624085	0.582031	-0.780832
93	Uridine	3.9	level1			243.062	72.9	NEG	C9H12N2O6	HMDB0000296	58-96-8	C00299	Nucleosides, nucleotides, and analogues	Pyrimidine nucleosides	Pyrimidine nucleosides	DRTQHJPVMGBUCF-XVFCMESISA-N	9.98632e-05	8.66563e-05	9.06887e-05	9.24027e-05	1.42034e-05	1.95169e-05	4.16899e-05	2.51367e-05	1.82477	0.0019232	0.183869	0.272034	-1.87814
114	Taurine	3.88	level1			124.007	182.8	NEG	C2H7NO3S	HMDB0000251	107-35-7	C00245	Organic acids and derivatives	Organic sulfonic acids and derivatives	Organosulfonic acids and derivatives	XOAAWQZATWQOTB-UHFFFAOYSA-N	0.000165572	0.000302101	0.000123865	0.000197179	3.5167e-05	3.17711e-05	5.95029e-05	4.2147e-05	1.85582	0.0467189	0.624701	0.21375	-2.22601
117	Pyruvate	3.88	level1			87.0086	43.8	NEG	C3H4O3	HMDB0000243	127-17-3	C00022	Organic acids and derivatives	Keto acids and derivatives	Alpha-keto acids and derivatives	LCTONWCANYUPML-UHFFFAOYSA-N	0.000930931	0.00104106	0.000963026	0.000978337	0.000140916	0.000152359	0.00024959	0.000180955	1.95712	7.39023e-05	0.0537679	0.184962	-2.4347
139	2'-O-Methylinosine	3.86	level1			281.088	59.3	NEG	C11H14N4O5		3881-21-8		Nucleosides, nucleotides, and analogues	Purine nucleosides	Purine nucleosides	HPHXOIULGYVAKW-UHFFFAOYSA-N	4.55195e-05	4.30691e-05	3.39304e-05	4.08397e-05	6.07115e-06	6.22651e-06	1.47795e-05	9.0257e-06	1.87304	0.0022036	0.191636	0.221003	-2.17786
140	Adenine	3.85	level1			136.062	66.3	POS	C5H5N5	HMDB0000034	73-24-5	C00147	Organoheterocyclic compounds	Imidazopyrimidines	Purines and purine derivatives	GFFGJBXGBJISGV-UHFFFAOYSA-N	1.97689e-05	1.67971e-05	1.76437e-05	1.80699e-05	3.30102e-05	4.42178e-05	5.40649e-05	4.37643e-05	1.86864	0.0490714	0.633293	2.42195	1.27617
144	3'-O-Methylinosine	3.85	level1			281.088	59.3	NEG	C11H14N4O5		75479-64-0		Nucleosides, nucleotides, and analogues	Purine nucleosides	Purine nucleosides	ABXDBVMGRKZFRC-VTFQDDHLSA-N	4.55195e-05	4.30691e-05	3.39304e-05	4.08397e-05	6.07115e-06	6.22651e-06	1.47795e-05	9.0257e-06	1.87304	0.0022036	0.191636	0.221003	-2.17786
147	Galactose	3.85	level1			179.056	177	NEG	C6H12O6	HMDB0000143	10257-28-0	C00984	Organic oxygen compounds	Organooxygen compounds	Carbohydrates and carbohydrate conjugates	WQZGKKKJIJFFOK-MCPPVLNHSA-N	0.0031346	0.00378282	0.00269578	0.0032044	0.000512625	0.000562487	0.00158443	0.000886512	1.78124	0.00791159	0.306109	0.276655	-1.85384
148	Thymidine	3.85	level1			241.083	36.8	NEG	C10H14N2O5	HMDB0000273	50-89-5	C00214	Nucleosides, nucleotides, and analogues	Pyrimidine nucleosides	Pyrimidine 2'-deoxyribonucleosides	IQFYYKKMVGJFEH-XLPZGREQSA-N	2.8525e-05	2.46753e-05	2.10015e-05	2.47339e-05	0.000182211	0.000352595	0.000300661	0.000278489	1.9475	0.0370683	0.577625	11.2594	3.49306
153	2-Ketobutyric acid	3.84	level1			101.024	23.4	NEG	C4H6O3	HMDB0000005	600-18-0	C00109	Organic acids and derivatives	Keto acids and derivatives	Short-chain keto acids and derivatives	TYEYBOSBBBHJIV-UHFFFAOYSA-N	0.00039215	0.00051887	0.000303357	0.000404792	0.0014096	0.00106372	0.00124877	0.0012407	1.89272	0.00208841	0.189672	3.06502	1.6159
160	Glucono-1,5-lactone	3.83	level1			177.04	89	NEG	C6H10O6	HMDB0000150	90-80-2	C00198	Organic oxygen compounds	Organooxygen compounds	Carbohydrates and carbohydrate conjugates	PHOQVHQSTUBQQK-SQOUGZDYSA-N	0.00028731	0.000324101	0.000312613	0.000308008	5.33379e-05	7.40282e-05	0.000118501	8.19557e-05	1.90127	0.000513359	0.116933	0.266083	-1.91005
164	Allopurinol	3.82	level1			137.046	58.8	POS	C5H4N4O	HMDB0014581	315-30-0		Organoheterocyclic compounds	Pyrazolopyrimidines	Pyrazolo[3,4-d]pyrimidines	OFCNXPDARWKPPY-UHFFFAOYSA-N	4.85234e-05	2.78581e-05	4.25145e-05	3.9632e-05	8.35206e-06	1.63571e-05	2.02036e-05	1.49709e-05	1.70144	0.0250581	0.495051	0.377748	-1.4045
169	Sorbose	3.81	level1			179.056	177	NEG	C6H12O6	HMDB0246950	87-79-6	C00247	Organic oxygen compounds	Organooxygen compounds	Carbohydrates and carbohydrate conjugates	BJHIKXHVCXFQLS-OTWZMJIISA-N	0.0031346	0.00378282	0.00269578	0.0032044	0.000512625	0.000562487	0.00158443	0.000886512	1.78124	0.00791159	0.306109	0.276655	-1.85384
183	PC(16:0/16:0)	3.8	level1			734.569	39	POS	C40H80NO8P	HMDB0000564	63-89-8		Lipids and lipid-like molecules	Glycerophospholipids	Glycerophosphocholines	KILNVBDSWZSGLL-KXQOOQHDSA-N	0.000254419	0.000278416	0.000328063	0.000286966	0.000121108	0.000159973	4.41016e-05	0.000108394	1.6063	0.0114777	0.358426	0.377725	-1.40459
194	PC(16:0/18:1(9Z))	3.78	level1			760.584	38.1	POS	C42H82NO8P	HMDB0007972		C13875	Lipids and lipid-like molecules	Glycerophospholipids	Glycerophosphocholines	WTJKGGKOPKCXLL-RYDYYDTQSA-N	0.000124005	0.000115958	0.000106304	0.000115422	3.95641e-05	5.82442e-05	7.05535e-05	5.61206e-05	1.82962	0.00461108	0.252118	0.486219	-1.04032
195	Acetylleucine	3.78	level1			172.097	119.5	NEG	C8H15NO3	HMDB0011756	1188-21-2	C02710	Organic acids and derivatives	Carboxylic acids and derivatives	Amino acids, peptides, and analogues	WXNXCEHXYPACJF-ZETCQYMHSA-N	8.53366e-06	1.17008e-05	8.61477e-06	9.6164e-06	2.13152e-05	2.21803e-05	2.91867e-05	2.42274e-05	1.88381	0.00565965	0.274258	2.51938	1.33307
196	5-Hydroxyhexanoic acid	3.78	level1			131.071	113.4	NEG	C6H12O3	HMDB0000525	44843-89-2		Lipids and lipid-like molecules	Fatty Acyls	Fatty acids and conjugates	YDCRNMJQROAWFT-UHFFFAOYSA-N	7.00728e-09	2.498e-05	2.54743e-05	1.68204e-05	5.73498e-05	4.37959e-05	8.08595e-05	6.06684e-05	1.08646	0.0329446	0.552233	3.60683	1.85073
211	2'-Deoxyadenosine 5'-monophosphate (dAMP)	3.74	level1			332.075	262.5	POS	C10H14N5O6P	HMDB0000905	653-63-4	C00360	Nucleosides, nucleotides, and analogues	Purine nucleotides	Purine deoxyribonucleotides	KHWCHTKSEGGWEX-RRKCRQDMSA-N	1.40528e-06	3.69787e-08	7.69335e-07	7.37197e-07	2.06702e-05	1.81863e-05	3.39976e-05	2.42847e-05	1.78241	0.0400433	0.592814	32.9419	5.04185
213	PC(18:1(6Z)/18:1(6Z))	3.74	level1			786.6	37.5	POS	C44H84NO8P		56391-91-4		Lipids and lipid-like molecules	Glycerophospholipids	Glycerophosphocholines	KLJBLQFSKZACGJ-MMKOEKFTSA-N	6.6492e-05	7.19296e-05	5.31138e-05	6.38451e-05	2.83714e-05	3.12703e-05	3.8164e-05	3.26019e-05	1.89346	0.00770984	0.304189	0.510641	-0.96962
214	PC(18:1(9Z)/18:1(9Z))	3.74	level1			786.6	37.5	POS	C44H84NO8P	HMDB0000593	4235-95-4		Lipids and lipid-like molecules	Glycerophospholipids	Glycerophosphocholines	SNKAWJBJQDLSFF-AOMFJDGTSA-N	6.6492e-05	7.19296e-05	5.31138e-05	6.38451e-05	2.83714e-05	3.12703e-05	3.8164e-05	3.26019e-05	1.89346	0.00770984	0.304189	0.510641	-0.96962
219	2-Hydroxyadenine	3.73	level1			152.056	136.4	POS	C5H5N5O	HMDB0000403	3373-53-3		Organoheterocyclic compounds	Imidazopyrimidines	Purines and purine derivatives	DRAVOWXCEBXPTN-UHFFFAOYSA-N	8.26691e-06	2.63894e-06	5.66649e-06	5.52411e-06	4.83017e-05	8.99922e-05	9.55497e-05	7.79479e-05	1.91449	0.0384732	0.583724	14.1105	3.81869
220	PC(18:0/14:0)	3.73	level1			734.569	39	POS	C40H80NO8P	HMDB0008031	20664-02-2		Lipids and lipid-like molecules	Glycerophospholipids	Glycerophosphocholines	MZWGYEJOZNRLQE-KXQOOQHDSA-N	0.000254419	0.000278416	0.000328063	0.000286966	0.000121108	0.000159973	4.41016e-05	0.000108394	1.6063	0.0114777	0.358426	0.377725	-1.40459
222	PC(14:0/16:0)	3.73	level1			706.538	40.1	POS	C38H76NO8P	HMDB0007869	69525-80-0		Lipids and lipid-like molecules	Glycerophospholipids	Glycerophosphocholines	RFVFQQWKPSOBED-PSXMRANNSA-N	5.50101e-05	5.54035e-05	4.93688e-05	5.32608e-05	2.03298e-05	2.97137e-05	2.97368e-05	2.65934e-05	1.89492	0.00194251	0.183869	0.499306	-1.00201
223	1-oleoyl-2-myristoyl-sn-glycero-3-phosphocholine	3.73	level1			732.553	38.8	POS	C40H78NO8P	HMDB0008097	95896-56-3		Lipids and lipid-like molecules	Glycerophospholipids	Glycerophosphocholines	KIVAJCJTVPWSRJ-OQHNRNOKSA-N	0.000107877	9.66729e-05	9.25133e-05	9.90211e-05	3.82991e-05	5.10487e-05	8.39386e-05	5.77622e-05	1.5886	0.0452236	0.619389	0.583332	-0.777611
225	Adenosine	3.72	level1			268.104	137.7	POS	C10H13N5O4	HMDB0000050	58-61-7	C00212	Nucleosides, nucleotides, and analogues	Purine nucleosides	Purine nucleosides	OIRDTQYFTABQOQ-UHFFFAOYSA-N	3.35886e-06	2.72014e-06	3.13147e-06	3.07016e-06	1.55493e-05	2.03672e-05	1.90858e-05	1.83341e-05	1.97783	0.00796983	0.306109	5.97171	2.57814
228	Malic acid	3.72	level1			133.014	267.3	NEG	C4H6O5	HMDB0000744	6915-15-7	C00149	Organic acids and derivatives	Hydroxy acids and derivatives	Beta hydroxy acids and derivatives	BJEPYKJPYRNKOW-UHFFFAOYSA-N	5.27901e-05	8.36429e-05	5.72502e-05	6.45611e-05	3.63066e-05	2.44154e-05	8.61245e-09	2.02436e-05	1.05593	0.0368771	0.576607	0.313557	-1.6732
229	Ala-Gly	3.72	level1			145.062	223.8	NEG	C5H10N2O3	HMDB0006899	687-69-4		Organic acids and derivatives	Carboxylic acids and derivatives	Amino acids, peptides, and analogues	CXISPYVYMQWFLE-VKHMYHEASA-N	0.000238862	0.000281549	0.00020166	0.00024069	2.4239e-05	8.5455e-06	6.15619e-05	3.14488e-05	1.78226	0.00169734	0.17857	0.130661	-2.9361
230	Hydroxyphenyllactic acid	3.72	level1			181.05	119.2	NEG	C9H10O4	HMDB0000755	306-23-0	C03672	Phenylpropanoids and polyketides	Phenylpropanoic acids	Phenylpropanoic acids	JVGVDSSUAVXRDY-UHFFFAOYSA-N	2.41586e-05	2.23301e-05	1.85677e-05	2.16855e-05	0.000121838	0.000111753	0.000169006	0.000134199	1.96179	0.0229217	0.480039	6.18843	2.62957
234	Fructose	3.71	level1			179.056	177	NEG	C6H12O6	HMDB0000660	53188-23-1	C02336	Organic oxygen compounds	Organooxygen compounds	Carbohydrates and carbohydrate conjugates	RFSUNEUAIZKAJO-ARQDHWQXSA-N	0.0031346	0.00378282	0.00269578	0.0032044	0.000512625	0.000562487	0.00158443	0.000886512	1.78124	0.00791159	0.306109	0.276655	-1.85384
246	Pyruvaldehyde	3.7	level1			71.0136	183.1	NEG	C3H4O2	HMDB0001167	78-98-8	C00546	Organic oxygen compounds	Organooxygen compounds	Carbonyl compounds	AIJULSRZWUXGPQ-UHFFFAOYSA-N	0.00069337	0.00080979	0.00058426	0.000695807	8.83073e-05	9.09591e-05	0.000321268	0.000166845	1.77069	0.00635369	0.285782	0.239786	-2.06018
249	Gly-Ala	3.69	level1			145.062	223.8	NEG	C5H10N2O3	HMDB0252875	3695-73-6		Organic acids and derivatives	Carboxylic acids and derivatives	Amino acids, peptides, and analogues	VPZXBVLAVMBEQI-VKHMYHEASA-N	0.000238862	0.000281549	0.00020166	0.00024069	2.4239e-05	8.5455e-06	6.15619e-05	3.14488e-05	1.78226	0.00169734	0.17857	0.130661	-2.9361
257	Galactono-1,4-lactone	3.63	level1			177.04	89	NEG	C6H10O6	HMDB0002541	2426-46-2	C03383	Organoheterocyclic compounds	Lactones	Lactones	WTXGYGWMPUGBAL-MGCNEYSASA-N	0.00028731	0.000324101	0.000312613	0.000308008	5.33379e-05	7.40282e-05	0.000118501	8.19557e-05	1.90127	0.000513359	0.116933	0.266083	-1.91005
262	PC(35:5)	2.75	level2			748.528	37.9	POS	C43H76NO8P							CLZILUAYFAKZPA-BONSMSLRSA-N	2.87289e-05	2.39457e-05	2.38171e-05	2.54972e-05	6.92529e-06	1.28498e-05	1.35815e-05	1.11188e-05	1.79715	0.00563977	0.273864	0.43608	-1.19733
267	3,3-Dimethylpyrrolidin-2-one	2.74	level2			114.091	177.8	POS	C6H11NO		4831-43-0		Organoheterocyclic compounds	Pyrrolidines	Pyrrolidones	IYZVTTRRGCJXGK-UHFFFAOYSA-N	3.35774e-05	2.20939e-05	2.45904e-05	2.67539e-05	4.37713e-05	6.16608e-05	6.60591e-05	5.71637e-05	1.79241	0.0165091	0.422469	2.13665	1.09535
275	1-Palmitoyl-2-linoleoyl-sn-glycero-3-phosphocholine	2.74	level2			758.569	38.3	POS	C42H80NO8P	HMDB0007973	159701-21-0		Lipids and lipid-like molecules	Glycerophospholipids	Glycerophosphocholines	JLPULHDHAOZNQI-ZTIMHPMXSA-N	0.000129441	0.000113122	0.000102214	0.000114926	4.04428e-05	5.73366e-05	8.99195e-05	6.25663e-05	1.63584	0.0339718	0.559999	0.544407	-0.877241
276	1-Hexadecyl-2-(5Z,8Z,11Z,14Z-eicosatetraenoyl)-sn-glycero-3-phosphocholine	2.74	level2			768.59	36.4	POS	C44H82NO7P		86288-11-1		Lipids and lipid-like molecules	Glycerophospholipids	Glycerophosphocholines	DUUSFCFZBREELS-LXDDVLOTSA-N	2.81714e-05	2.24835e-05	2.36884e-05	2.47811e-05	6.97306e-06	1.08468e-05	1.58624e-05	1.12274e-05	1.73937	0.01196	0.364326	0.453064	-1.14221
277	1-Stearoyl-2-arachidonyl-sn-glycero-3-phosphocholine	2.74	level2			810.6	36.4	POS	C46H84NO8P		35418-59-8		Lipids and lipid-like molecules	Glycerophospholipids	Glycerophosphocholines	PSVRFUPOQYJOOZ-RYIOQAQXSA-N	3.5765e-05	3.20124e-05	2.88399e-05	3.22057e-05	1.00566e-05	1.36771e-05	2.0163e-05	1.46322e-05	1.79857	0.00791562	0.306109	0.454336	-1.13817
287	Citrusinine_I	2.73	level2			302.102	224.6	POS	C16H15NO5	HMDB0030374	86680-32-2		Organoheterocyclic compounds	Quinolines and derivatives	Benzoquinolines	UTEAJHNFBCLZHN-UHFFFAOYSA-N	1.74873e-05	2.24012e-05	1.83328e-05	1.94071e-05	6.05127e-06	3.11707e-06	1.04312e-05	6.53318e-06	1.70938	0.00786831	0.306109	0.336639	-1.57073
290	Pentylenetetrazole	2.73	level2			139.098	181.7	POS	C6H10N4	HMDB0256296	54-95-5	C13692	Organoheterocyclic compounds	Azepines	Azepines	CWRVKFFCRWGWCS-UHFFFAOYSA-N	2.57304e-05	2.14918e-05	2.34481e-05	2.35568e-05	3.39455e-05	3.7457e-05	4.06284e-05	3.73436e-05	1.89706	0.00380895	0.230458	1.58526	0.664722
300	1H,1'H-2,2'-Biimidazole	2.73	level2			133.052	116.8	NEG	C6H6N4		492-98-8		Organoheterocyclic compounds	Azoles	Imidazoles	AZUHIVLOSAPWDM-UHFFFAOYSA-N	1.58868e-05	3.656e-05	1.22582e-05	2.15684e-05	5.08229e-05	4.12682e-05	6.61656e-05	5.27522e-05	1.57827	0.0409411	0.596456	2.44582	1.29032
315	PE(P-36:4)	2.73	level2			724.527	38.6	POS	C41H74NO7P	HMDB0011352						UUYSKERSKRMYME-OBBPMJGISA-N	0.00013084	0.000110477	0.000110126	0.000117148	3.41639e-05	5.76027e-05	6.148e-05	5.10822e-05	1.83894	0.00379184	0.2303	0.436049	-1.19744
319	(3R)-3-Hydroxy-L-proline	2.72	level2			132.065	283.9	POS	C5H9NO3		567-35-1		Organic acids and derivatives	Carboxylic acids and derivatives	Amino acids, peptides, and analogues	BJBUEDPLEOHJGE-DMTCNVIQSA-N	3.94677e-05	5.33252e-07	8.08324e-09	1.33364e-05	9.56667e-05	7.93167e-05	0.000143795	0.00010626	1.42863	0.016408	0.421829	7.96767	2.99416
321	[(4,6-Dimethyl-2-pyrimidinyl)amino]acetic acid	2.72	level2			182.092	218.5	POS	C8H11N3O2		55684-37-2		Organic acids and derivatives	Carboxylic acids and derivatives	Amino acids, peptides, and analogues	QRKUBNPZXCXYKE-UHFFFAOYSA-N	4.19526e-05	3.12607e-05	3.79108e-05	3.70414e-05	1.12028e-05	1.1727e-05	2.47487e-05	1.58928e-05	1.71343	0.0174816	0.433679	0.429056	-1.22076
325	4-(4-Chlorophenyl)-6-phenyl-2-thioxo-1,2-dihydro-3-pyridinecarbonitrile	2.72	level2			323.04	180.8	POS	C18H11ClN2S		78564-16-6		Organoheterocyclic compounds	Pyridines and derivatives	Phenylpyridines	FKCCQSNAFVJBSN-UHFFFAOYSA-N	8.05982e-05	0.000138061	0.00010095	0.000106536	1.53454e-05	2.77162e-05	2.19915e-05	2.16844e-05	1.93583	0.00784998	0.306109	0.20354	-2.29662
333	1-(1Z-Octadecenyl)-2-(5Z,8Z,11Z,14Z-eicosatetraenoyl)-sn-glycero-3-phosphoethanolamine	2.72	level2			752.558	38.1	POS	C43H78NO7P	HMDB0005779	144371-69-7	C00350	Lipids and lipid-like molecules	Glycerophospholipids	Glycerophosphoethanolamines	URPXXNCTXCOATD-FXMFQVEGSA-N	0.000101512	9.1692e-05	8.94442e-05	9.4216e-05	3.0154e-05	4.88919e-05	3.25183e-05	3.71881e-05	1.91064	0.00120852	0.157422	0.394711	-1.34113
359	5-Amino-1-naphthol	2.71	level2			158.061	23	NEG	C10H9NO		83-55-6		Benzenoids	Naphthalenes	Naphthols and derivatives	ZBIBQNVRTVLOHQ-UHFFFAOYSA-N	0.000360158	0.000815015	0.000705238	0.000626804	0.000103799	0.000170599	0.00022602	0.000166806	1.79369	0.0313629	0.540609	0.266122	-1.90984
379	(2R)-2,4-Dihydroxy-3,3-dimethylbutanoic acid	2.7	level2			147.066	147.6	NEG	C6H12O4	HMDB0240389	1112-33-0	C00522	Lipids and lipid-like molecules	Fatty Acyls	Fatty acids and conjugates	OTOIIPJYVQJATP-BYPYZUCNSA-N	1.35535e-05	1.10357e-05	2.68842e-06	9.09252e-06	1.67186e-05	2.48232e-05	3.0613e-05	2.40516e-05	1.40528	0.0451075	0.619179	2.64521	1.40338
380	2-Amino-4-bromo-5-fluorophenol	2.7	level2			203.947	70.9	NEG	C6H5BrFNO		1016234-89-1		Benzenoids	Phenols	Halophenols	MGQHWQPZDBGSTR-UHFFFAOYSA-N	3.93598e-05	1.74212e-05	3.68435e-05	3.12081e-05	0.000118556	0.000111011	0.000189407	0.000139658	1.86519	0.0138625	0.394382	4.47505	2.1619
385	Methylacetate	2.7	level2			73.0293	183.8	NEG	C3H6O2	HMDB0031523	79-20-9	C17530	Organic acids and derivatives	Carboxylic acids and derivatives	Carboxylic acid derivatives	KXKVLQRXCPHEJC-UHFFFAOYSA-N	5.49212e-05	6.52074e-05	4.28748e-05	5.43345e-05	2.03829e-05	2.16761e-05	3.18623e-05	2.46404e-05	1.83619	0.0159928	0.41971	0.453496	-1.14084
386	3-METHYLGLUTACONIC ACID	2.7	level2			143.035	183.1	NEG	C6H8O4	HMDB0000522	5746-90-7		Lipids and lipid-like molecules	Fatty Acyls	Fatty acids and conjugates	WKRBKYFIJPGYQC-DUXPYHPUSA-N	0.000508107	0.000596296	0.000424341	0.000509581	7.26714e-05	6.8154e-05	0.000228718	0.000123181	1.78782	0.0059556	0.280164	0.24173	-2.04853
392	4-Chloro-6-(1H-imidazol-1-yl)pyrimidine	2.69	level2			181.028	168.5	POS	C7H5ClN4		114834-02-5		Organoheterocyclic compounds	Diazines	Pyrimidines and pyrimidine derivatives	BOBHIPMYQAROLL-UHFFFAOYSA-N	0.00151405	0.00215509	0.00190513	0.00185809	0.000495098	0.000648179	0.00100838	0.00071722	1.82463	0.00904057	0.321435	0.385998	-1.37333
397	3-Cyano-7-hydroxycoumarin	2.68	level2			188.035	223.6	POS	C10H5NO3		19088-73-4		Phenylpropanoids and polyketides	Coumarins and derivatives	Hydroxycoumarins	IJQYTHQDUDCJEQ-UHFFFAOYSA-N	2.33982e-05	3.00088e-05	1.98616e-05	2.44229e-05	9.2014e-06	9.66075e-06	1.44899e-05	1.11173e-05	1.83132	0.0177022	0.436615	0.455202	-1.13542
399	5-Bromo-6-nitro-1H-isoindole-1,3(2H)-dione	2.68	level2			268.919	70.9	NEG	C8H3BrN2O4		64823-14-9		Organoheterocyclic compounds	Isoindoles and derivatives	Isoindolines	YLGNUZYLLNKCPD-UHFFFAOYSA-N	9.40497e-05	2.47714e-05	0.000114028	7.76165e-05	0.000174879	0.000261689	0.000315586	0.000250718	1.61172	0.0243384	0.489932	3.23022	1.69163
404	1,2,4-Benzenetriol	2.67	level2			125.024	183.1	NEG	C6H6O3		533-73-3		Benzenoids	Phenols	Benzenetriols and derivatives	GGNQRNBDZQJCCN-UHFFFAOYSA-N	4.99861e-05	6.19113e-05	4.18479e-05	5.12484e-05	8.06882e-06	7.95829e-06	2.3675e-05	1.3234e-05	1.79294	0.00828299	0.310302	0.258233	-1.95326
405	Piperonal	2.67	level2			151.039	183	POS	C8H6O3	HMDB0032612	120-57-0	C10812	Organoheterocyclic compounds	Benzodioxoles	Benzodioxoles	SATCULPHIDQDRE-UHFFFAOYSA-N	7.52497e-05	0.000121414	7.85618e-05	9.17418e-05	1.00686e-06	2.86557e-07	2.7358e-06	1.34307e-06	1.91147	0.0257612	0.498999	0.0146397	-6.09397
417	4-Fluoro-2-methylthiobenzothiazole	2.66	level2			199.999	87	POS	C8H6FNS2		154327-25-0		Organoheterocyclic compounds	Benzothiazoles	Benzothiazoles	PDJMWBTVBFQLAY-UHFFFAOYSA-N	0.00234366	0.00233744	0.00236586	0.00234898	0.00154304	0.00120533	0.00182686	0.00152508	1.74125	0.0441106	0.613315	0.649249	-0.623156
425	5,10-Dihydro-10-phenophosphazinol 10-oxide	2.65	level2			230.039	223.6	NEG	C12H10NO2P		472-43-5		Benzenoids	Benzenoids	Benzenoids	FKCVBHGCEUDJJS-UHFFFAOYSA-N	4.73498e-05	8.64835e-05	3.94066e-05	5.77466e-05	5.2847e-06	1.62521e-06	1.4195e-05	7.03497e-06	1.7442	0.0278893	0.51616	0.121825	-3.03712
428	1-Palmitoyl-2-thiopalmitoyl phosphatidylcholine	2.65	level2			750.543	38.3	POS	C40H80NO7PS		113881-60-0		Organic nitrogen compounds	Organonitrogen compounds	Quaternary ammonium salts	CJNCGLSWHABGOT-KXQOOQHDSA-N	4.78498e-05	3.9567e-05	3.91992e-05	4.22053e-05	1.18512e-05	2.0725e-05	1.97561e-05	1.74441e-05	1.86109	0.00341187	0.222556	0.413315	-1.27468
432	1-[(Dimethylamino)carbonyl]-3-piperidinecarboxylic acid	2.64	level2			201.123	224.6	POS	C9H16N2O3		702670-21-1		Organoheterocyclic compounds	Piperidines	Piperidinecarboxylic acids and derivatives	BKBIGCHIMUUAID-UHFFFAOYSA-N	4.1093e-05	2.89993e-05	3.68591e-05	3.56504e-05	6.26075e-06	3.72429e-06	1.66643e-05	8.88313e-06	1.72132	0.0072911	0.300453	0.249173	-2.00478
436	Bisdemethoxycurcumin	2.64	level2			331.092	223.5	POS	C19H16O4	HMDB0002114	24939-16-0		Phenylpropanoids and polyketides	Diarylheptanoids	Linear diarylheptanoids	PREBVFJICNPEKM-YDWXAUTNSA-N	2.32255e-05	2.98562e-05	2.39963e-05	2.56927e-05	5.33518e-07	5.12648e-07	1.3759e-06	8.07356e-07	1.96487	0.00623902	0.284798	0.0314236	-4.99201
450	2-Amino-6-(methylsulfanyl)-3,5-pyridinedicarbonitrile	2.62	level2			191.04	224	POS	C8H6N4S		98437-13-9		Organosulfur compounds	Thioethers	Aryl thioethers	MNDACYDFCGIUAF-UHFFFAOYSA-N	9.12507e-05	8.07476e-05	8.52991e-05	8.57658e-05	1.62213e-05	6.67232e-06	5.52946e-05	2.60628e-05	1.55554	0.0170646	0.428829	0.303883	-1.71841
478	4,4,4-Trifluorobutyric acid	2.59	level2			141.017	1.1	NEG	C4H5F3O2		406-93-9		Lipids and lipid-like molecules	Fatty Acyls	Fatty acids and conjugates	WTUCTMYLCMVYEX-UHFFFAOYSA-N	7.00728e-09	8.24047e-09	0.000174283	5.80995e-05	0.000202469	0.000228701	0.000273504	0.000234891	1.48162	0.0456452	0.620516	4.04291	2.0154
498	Crotonic acid	2.56	level2			87.0439	219	POS	C4H6O2	HMDB0010720	107-93-7	C01771	Lipids and lipid-like molecules	Fatty Acyls	Fatty acids and conjugates	LDHQCZJRKDOVOX-NSCUHMNNSA-N	6.60354e-06	6.7123e-06	6.15302e-06	6.48962e-06	1.75499e-05	1.8085e-05	1.62617e-05	1.72989e-05	1.98201	4.47682e-05	0.0443465	2.66562	1.41447
526	2-(Trifluoromethyl)-1H-benzimidazole-5-carboxylic acid	2.53	level2			229.02	71.2	NEG	C9H5F3N2O2		82791-93-3		Organoheterocyclic compounds	Benzimidazoles	Benzimidazoles	KGOXEOVTUNSMPR-UHFFFAOYSA-N	3.00628e-05	2.45686e-05	2.21136e-05	2.55817e-05	7.94094e-05	8.30832e-05	0.000109657	9.07165e-05	1.94167	0.00267543	0.205704	3.54615	1.82625
530	2-Chloro-6-fluoroquinoline-3-carbonitrile	2.52	level2			207.014	224	POS	C10H4ClFN2		948291-71-2		Organoheterocyclic compounds	Quinolines and derivatives	Haloquinolines	DSSHKNDTEAQJEZ-UHFFFAOYSA-N	2.67663e-05	2.63966e-05	2.70431e-05	2.67353e-05	5.0208e-06	1.79578e-06	1.16426e-05	6.15305e-06	1.68105	0.0189108	0.447007	0.230147	-2.11938
553	Isovalerylglutamic_acid	2.49	level2			232.118	123.1	POS	C10H17NO5	HMDB0000726	80154-63-8		Organic acids and derivatives	Carboxylic acids and derivatives	Amino acids, peptides, and analogues	HCVIJONZMYVLAW-ZETCQYMHSA-N	5.66246e-05	4.61394e-05	5.61715e-05	5.29785e-05	9.95342e-05	9.84833e-05	7.19033e-05	8.99736e-05	1.81871	0.0186621	0.444581	1.6983	0.764095
554	4-Bromo-5-methyl-1H-pyrazole-3-carboxylic acid	2.49	level2			202.949	70.5	NEG	C5H5BrN2O2		82231-52-5		Organoheterocyclic compounds	Azoles	Pyrazoles	XIZPNSLYWMMPNI-UHFFFAOYSA-N	3.77533e-05	8.35521e-06	3.52341e-05	2.71142e-05	6.24588e-05	8.95499e-05	0.000131966	9.46581e-05	1.60731	0.0388624	0.587558	3.49109	1.80368
557	1,2-Diaminocyclohexane	2.48	level2			115.123	179.5	POS	C6H14N2	HMDB0243564	694-83-7		Organic nitrogen compounds	Organonitrogen compounds	Cyclohexylamines	SSJXIUAHEKJCMH-UHFFFAOYSA-N	5.30818e-05	4.46896e-05	5.66112e-05	5.14608e-05	6.48003e-05	7.64552e-05	6.60875e-05	6.91143e-05	1.73197	0.0259409	0.500431	1.34305	0.42551
559	N-(3-Chloro-4-methylphenyl)-4-nitrobenzamide	2.48	level2			291.049	91.1	POS	C14H11ClN2O3		196875-95-3		Benzenoids	Benzene and substituted derivatives	Anilides	WVMKIXPORUXIMJ-UHFFFAOYSA-N	3.97523e-06	7.43366e-07	2.09607e-06	2.27156e-06	7.49073e-05	0.000133535	0.000132313	0.000113585	1.9366	0.0286476	0.521695	50.0032	5.64395
577	DL-Homocysteine thiolactone	2.43	level2			118.032	124.9	POS	C4H7NOS	HMDB0002287	10593-85-8		Organic acids and derivatives	Carboxylic acids and derivatives	Amino acids, peptides, and analogues	KIWQWJKWBHZMDT-UHFFFAOYSA-N	7.17652e-05	7.42013e-05	7.50576e-05	7.36747e-05	5.36009e-05	4.43233e-05	2.79679e-05	4.1964e-05	1.65329	0.0493602	0.633856	0.569585	-0.812016
586	(2-aminoethoxy)[3-[hexadec-1-en-1-yloxy]-2-[icosa-5.8.11.14-tetraenoyloxy]propoxy]phosphinic acid	2.41	level2			722.512	38.3	NEG	C41H74NO7P	HMDB0011352	97859-69-3		Lipids and lipid-like molecules	Glycerophospholipids	Glycerophosphoethanolamines	UUYSKERSKRMYME-MAIXUNBTSA-N	7.95426e-05	6.91978e-05	7.18942e-05	7.35448e-05	2.70046e-05	3.50608e-05	4.14109e-05	3.44921e-05	1.89982	0.00167464	0.178328	0.468994	-1.09236
588	N-Nitroso-N-methyl-3-aminopropionic acid, methyl ester	2.4	level2			147.076	223.5	POS	C5H10N2O3		383417-47-8		Organic acids and derivatives	Carboxylic acids and derivatives	Carboxylic acid derivatives	NXZQLRDBZJJVLU-UHFFFAOYSA-N	0.00163282	0.00154137	0.00149485	0.00155635	0.000180855	6.64849e-05	0.000414337	0.000220559	1.78957	0.000264721	0.0909338	0.141716	-2.81893
594	3-(Trifluoromethyl)cinnamic acid	2.38	level2			215.032	180.7	NEG	C10H7F3O2		779-89-5		Phenylpropanoids and polyketides	Cinnamic acids and derivatives	Cinnamic acids	KSBWHDDGWSYETA-SNAWJCMRSA-N	0.00166744	0.00271852	0.00275514	0.00238037	0.000454532	0.000436599	0.00150385	0.000798327	1.63934	0.0343909	0.561471	0.33538	-1.57613
595	4-Acetyloxy-6-hydroxy-2-(2-hydroxypropan-2-yl)-4a,6-dimethyl-3,4,5,7,8,8a-hexahydro-2H-chromene-5-carboxylic acid	2.38	level2			343.171	167.7	NEG	C17H28O7				Organoheterocyclic compounds	Benzopyrans	Benzopyrans	QRCCFDIDLFCYHO-UHFFFAOYSA-N	2.10967e-05	2.36079e-05	1.6945e-05	2.05498e-05	1.34683e-05	1.43662e-05	1.60364e-05	1.46236e-05	1.71068	0.0466529	0.624344	0.711617	-0.490828
598	[1,2,4]Triazolo[1,5-a]pyrimidine-2-carboxylic acid, 1,7-dihydro-5-methyl-7-oxo-, ethyl ester	2.36	level2			221.066	184.7	NEG	C9H10N4O3		171618-87-4		Organoheterocyclic compounds	Triazolopyrimidines	Triazolopyrimidines	SJSCJJCPAPBJBE-UHFFFAOYSA-N	0.000144294	0.0001248	0.000124436	0.000131177	2.62345e-05	2.92783e-05	5.81814e-05	3.7898e-05	1.86618	0.00152864	0.169559	0.288909	-1.79132
602	PC(20:4(8Z,11Z,14Z,17Z)/15:0)	2.35	level2			768.553	39.9	POS	C43H78NO8P	HMDB0008461			Lipids and lipid-like molecules	Glycerophospholipids	Glycerophosphocholines	AWUXYTGHWWSMNI-WRMCHHCUSA-N	4.37597e-05	3.95041e-05	3.78618e-05	4.03752e-05	1.20879e-05	1.99395e-05	1.64207e-05	1.61494e-05	1.91567	0.00108071	0.151325	0.399982	-1.32199
633	Flavanone base + 5O	2.25	level2			303.05	223.9	NEG	C15H12O7	HMDB0242509	480-18-2		Phenylpropanoids and polyketides	Flavonoids	Flavans	CXQWRCVTCMQVQX-UHFFFAOYSA-N	1.25697e-05	1.6525e-05	1.20894e-05	1.37281e-05	1.95876e-06	6.49542e-07	3.25026e-06	1.95285e-06	1.80922	0.00178746	0.180138	0.142253	-2.81347
634	Chlorthiazide	2.25	level2			293.94	70.5	NEG	C7H6ClN3O4S2	HMDB0015018	58-94-6	C07461	Organoheterocyclic compounds	Thiadiazines	Benzothiadiazines	JBMKAUGHUNFTOL-UHFFFAOYSA-N	8.51323e-06	1.71841e-06	7.44539e-06	5.89234e-06	9.25371e-05	0.000111251	0.000170334	0.000124707	1.90499	0.0358734	0.570798	21.1643	4.40356
636	Glucoheptonic acid	2.24	level2			225.061	177	NEG	C7H14O8		87-74-1		Organic oxygen compounds	Organooxygen compounds	Carbohydrates and carbohydrate conjugates	KWMLJOLKUYYJFJ-DIHCEYMBSA-N	5.01284e-05	5.81398e-05	4.52976e-05	5.11886e-05	9.6656e-06	1.17662e-05	3.44804e-05	1.86374e-05	1.66661	0.0207239	0.463499	0.364093	-1.45762
640	3-Oxocyclobutanecarboxylic acid	2.24	level2			113.024	44.8	NEG	C5H6O3		23761-23-1		Organic oxygen compounds	Organooxygen compounds	Carbonyl compounds	IENOFRJPUPTEMI-UHFFFAOYSA-N	0.0014482	0.00154474	0.00221827	0.00173707	0.000276803	0.000140056	0.000258424	0.000225094	1.9184	0.00355239	0.225781	0.129583	-2.94805
654	.alpha.,.beta.-glucooctanoic .gamma.-lactone	2.22	level2			237.061	43.6	NEG	C8H14O8		6968-62-3		Organoheterocyclic compounds	Lactones	Gamma butyrolactones	NUYDBDGECBIUPJ-FJPOHGBRSA-N	0.000286762	0.000283754	0.000297625	0.000289381	1.35587e-05	2.35929e-05	3.99387e-05	2.56968e-05	1.9448	7.27568e-06	0.0172171	0.0887992	-3.49331
660	N-Acetylneuraminic acid	2.2	level2			308.098	190	NEG	C11H19NO9		131-48-6		Organic oxygen compounds	Organooxygen compounds	Carbohydrates and carbohydrate conjugates	KBGAYAKRZNYFFG-BOHATCBPSA-N	0.000324618	0.000393482	0.00028019	0.000332763	4.82367e-05	5.3589e-05	0.000230913	0.000110913	1.6128	0.0316748	0.542365	0.333308	-1.58507
675	N,N'-(Ethylenedioxy)diphthalimide	2.16	level2			353.074	223.9	POS	C18H12N2O6		6437-67-8		Organoheterocyclic compounds	Isoindoles and derivatives	Isoindolines	CDKMESCTNMNHID-UHFFFAOYSA-N	1.93453e-05	2.66478e-05	2.16742e-05	2.25558e-05	1.0042e-06	4.17458e-07	2.68208e-06	1.36792e-06	1.87657	0.000718647	0.12978	0.0606459	-4.04345
688	8-CHLOROTHEOPHYLLINE	2.14	level2			213.017	71.5	NEG	C7H7ClN4O2	HMDB0247429	85-18-7		Organoheterocyclic compounds	Imidazopyrimidines	Purines and purine derivatives	RYIGNEOBDRVTHA-UHFFFAOYSA-N	0.000141225	0.000172474	0.000123631	0.000145777	1.18184e-05	4.95494e-05	9.8644e-05	5.33373e-05	1.48343	0.0329798	0.552233	0.365883	-1.45054
712	5-(Diphenylphosphinyl)pentanoic acid	2.09	level2			301.103	36.9	NEG	C17H19O3P		71140-70-0		Benzenoids	Benzene and substituted derivatives	Phenylphosphines and derivatives	KIGXMYYGQYMICF-UHFFFAOYSA-N	9.8524e-06	7.79449e-06	8.11407e-06	8.58698e-06	6.20573e-05	0.000127726	9.38637e-05	9.45489e-05	1.94886	0.0452192	0.619389	11.0107	3.46084
718	Nitazoxanide	2.08	level2			306.015	31.4	NEG	C12H9N3O5S	HMDB0014649	55981-09-4		Benzenoids	Benzene and substituted derivatives	Benzoic acids and derivatives	YQNQNVDNTFHQSW-UHFFFAOYSA-N	6.23512e-06	2.49303e-06	5.96112e-06	4.89642e-06	2.49832e-05	2.33914e-05	4.17684e-05	3.00477e-05	1.88298	0.0137891	0.394194	6.13666	2.61745
724	4-Phenyl-2-sulfanyl-3,4-dihydro-5H-indeno[1,2-d]pyrimidin-5-one	2.06	level2			291.056	138.7	NEG	C17H12N2OS		60477-74-9		Benzenoids	Indenes and isoindenes	Indenes and isoindenes	BGQSZBPWPOXQTF-UHFFFAOYSA-N	3.15632e-05	3.58069e-05	2.88626e-05	3.20776e-05	5.16193e-05	5.92135e-05	6.47234e-05	5.85187e-05	1.88139	0.00355674	0.225781	1.82429	0.867334
737	(3R,6aR,7S,12aS)-5,6,6a,7,8-Pentahydroxy-3-methyl-3,4,5,6,7,12a-hexahydro-2H-benzo[a]anthracene-1,12-dione	2.03	level2			359.118	177	NEG	C19H20O7		1214154-66-1		Benzenoids	Tetralins	Tetralins	NFQFDMJGZPLWGI-ADWAJRLUSA-N	6.81215e-05	9.12356e-05	5.51636e-05	7.15069e-05	9.58179e-06	8.34458e-06	3.20964e-05	1.66743e-05	1.76104	0.0137559	0.393966	0.233184	-2.10046
744	Melilotoside	2.01	level2			325.088	161.3	NEG	C15H18O8	HMDB0033581	618-67-7	C05158	Organic oxygen compounds	Organooxygen compounds	Carbohydrates and carbohydrate conjugates	GVRIYIMNJGULCZ-ZMKUSUEASA-N	2.74202e-05	3.41889e-05	2.43059e-05	2.86384e-05	1.50131e-05	1.23717e-05	2.28078e-05	1.67309e-05	1.62653	0.0497321	0.63488	0.584212	-0.775436
757	glycero-galacto-Octulose	1.79	level3.1			239.077	180.1	NEG	C8H16O8							HYWDXGGHANXDIV-UHFFFAOYSA-N	0.000586272	0.00074593	0.000539773	0.000623992	9.67585e-05	0.000106892	0.000288128	0.000163926	1.80427	0.00641957	0.286167	0.262705	-1.92848
782			level4			241.083	36.8	NEG									2.8525e-05	2.46753e-05	2.10015e-05	2.47339e-05	0.000182211	0.000352595	0.000300661	0.000278489	1.9475	0.0370683	0.577625	11.2594	3.49306
785			level4			294.154	284.4	POS									4.18783e-05	1.94407e-05	3.05805e-05	3.06332e-05	5.55281e-05	5.60077e-05	7.67122e-05	6.27493e-05	1.68672	0.027992	0.51616	2.04841	1.03451
789			level4			321.049	253	NEG									1.40431e-06	1.08029e-06	1.17154e-06	1.21872e-06	1.3414e-05	1.39536e-05	2.03184e-05	1.58953e-05	1.97793	0.0218945	0.471084	13.0427	3.70517
793			level4			198.007	238.3	POS									2.43111e-05	3.21294e-05	2.6792e-05	2.77442e-05	4.01508e-05	4.54941e-05	6.14644e-05	4.90364e-05	1.72752	0.0352278	0.566544	1.76745	0.82167
796			level4			169.058	226.8	POS									8.15896e-05	0.000120702	0.000126567	0.00010962	7.67423e-06	3.25842e-06	2.29273e-05	1.12867e-05	1.8102	0.00303025	0.213698	0.102962	-3.27981
802			level4			104.068	217.3	POS									1.02715e-06	9.08661e-07	7.25327e-07	8.87045e-07	0.000105117	0.000107871	0.000123345	0.000112111	1.98823	0.00258631	0.202136	126.387	6.9817
812			level4			144.03	177.9	NEG									6.50625e-05	9.91791e-05	5.72932e-05	7.38449e-05	1.37495e-05	1.10062e-05	2.818e-05	1.76453e-05	1.83964	0.0156507	0.415925	0.23895	-2.06522
820			level4			159.076	95.1	POS									0.000197511	0.00012551	0.000113995	0.000145672	2.52017e-05	3.02312e-05	4.64845e-05	3.39724e-05	1.89664	0.0142492	0.397996	0.233212	-2.10029
821			level4			137.046	92.5	POS									5.91715e-05	2.74451e-05	3.76989e-05	4.14385e-05	0.000697863	0.00133797	0.00139127	0.00114237	1.9544	0.0383858	0.583661	27.5678	4.78491
823			level4			275.075	91.6	POS									2.60686e-06	9.28164e-08	6.49748e-07	1.11647e-06	3.28322e-05	7.24361e-05	6.16884e-05	5.56522e-05	1.84016	0.0434197	0.609177	49.8464	5.63942
827			level4			197.006	70	NEG									4.85698e-06	6.53765e-06	4.38742e-06	5.26069e-06	8.13777e-05	5.16536e-05	0.000109842	8.09576e-05	1.95657	0.0456943	0.620516	15.3892	3.94384
829			level4			235.092	49.5	POS									2.67524e-05	1.14322e-05	1.40913e-05	1.74253e-05	2.08485e-06	2.11761e-06	6.6133e-06	3.60525e-06	1.74577	0.049494	0.634107	0.206897	-2.27301
845			level4			307.034	139	NEG									5.38909e-05	6.61289e-05	4.27831e-05	5.42676e-05	9.3507e-05	9.70157e-05	0.000125302	0.000105275	1.77417	0.0135799	0.391364	1.93992	0.955997
852			level4			279.038	182.6	POS									0.000477685	0.000655306	0.000563994	0.000565662	0.000183103	0.000228861	0.000365923	0.000259296	1.77138	0.0151352	0.410578	0.458394	-1.12534
860			level4			146.065	223.8	NEG									1.3539e-05	1.57729e-05	1.13777e-05	1.35632e-05	1.34688e-06	3.73244e-07	3.2518e-06	1.65731e-06	1.76209	0.00145128	0.167386	0.122192	-3.03278
867			level4			226.05	223.3	POS									2.87843e-05	3.86577e-05	3.23178e-05	3.32533e-05	5.12995e-06	1.74295e-06	6.78071e-06	4.55121e-06	1.84336	0.000903836	0.139996	0.136865	-2.86918
872			level4			203.052	183.9	POS									0.000140479	7.0791e-05	0.000117235	0.000109501	1.01317e-05	1.32662e-05	4.76859e-05	2.36946e-05	1.71074	0.0225173	0.477537	0.216386	-2.20832
882			level4			282.013	181.3	POS									0.000169037	0.000292082	0.000190321	0.000217147	3.47943e-05	8.73782e-05	4.87168e-05	5.69631e-05	1.84638	0.0175764	0.435524	0.262325	-1.93057
904			level4			219.026	180.4	POS									7.43345e-05	0.00011823	0.000116652	0.000103072	1.31289e-05	1.58974e-05	6.64119e-05	3.18127e-05	1.61441	0.0339866	0.559999	0.308645	-1.69598
915			level4			155.001	29.4	NEG									0.000200326	0.000209351	0.000195099	0.000201592	6.67821e-05	7.43104e-05	8.50382e-05	7.53769e-05	1.98084	4.77941e-05	0.046268	0.373908	-1.41924
920			level4			290.076	182.6	POS									5.2676e-05	8.83771e-05	5.92067e-05	6.67532e-05	7.83955e-09	8.31113e-09	1.86552e-07	6.75677e-08	1.93299	0.0260302	0.501721	0.0010122	-9.94829
926			level4			182.103	78.2	POS									8.39024e-06	3.5321e-06	1.1528e-05	7.81679e-06	1.79055e-05	3.54142e-05	2.92409e-05	2.75202e-05	1.71713	0.0249021	0.494731	3.52065	1.81584
971			level4			206.992	359.6	POS									4.89772e-07	3.42884e-07	5.20498e-07	4.51051e-07	1.0818e-06	1.08317e-06	1.52363e-06	1.22953e-06	1.89838	0.00770218	0.304189	2.72593	1.44675
976			level4			239.096	359.6	POS									8.13471e-07	5.10015e-07	5.87811e-07	6.37099e-07	1.17414e-06	1.6381e-06	2.1524e-06	1.65488e-06	1.79248	0.0265602	0.503721	2.59752	1.37714
983			level4			435.179	359.6	POS									8.08559e-09	7.74927e-09	8.08324e-09	7.9727e-09	6.20878e-07	5.21052e-07	5.30666e-07	5.57532e-07	1.99426	0.00333011	0.220258	69.9301	6.12784
991			level4			203.971	359.1	POS									1.68172e-06	7.74927e-09	8.08324e-09	5.65852e-07	2.5621e-06	1.80023e-06	3.21534e-06	2.52589e-06	1.4807	0.0471772	0.626382	4.46387	2.15829
1026			level4			247.884	358.3	POS									1.13813e-06	7.74927e-09	6.54059e-07	5.99978e-07	1.58055e-06	1.89621e-06	2.03542e-06	1.83739e-06	1.23012	0.0249981	0.495051	3.06243	1.61468
1037			level4			389.196	358.1	POS									3.1634e-07	2.62071e-07	1.85023e-07	2.54478e-07	1.2228e-07	1.25553e-07	8.19391e-08	1.09924e-07	1.79195	0.0235712	0.483565	0.431959	-1.21103
1112			level4			471.178	356.1	POS									2.67391e-07	2.18529e-07	1.57966e-07	2.14628e-07	5.71573e-08	1.13054e-07	3.70473e-08	6.90863e-08	1.73614	0.0202125	0.460451	0.321888	-1.63537
1124			level4			802.438	356	POS									7.75511e-07	8.19679e-07	1.13343e-06	9.09541e-07	5.77873e-07	6.44224e-07	4.99176e-07	5.73758e-07	1.67234	0.0491528	0.633293	0.630821	-0.664696
1145			level4			263.858	355	POS									2.5293e-06	2.26005e-06	2.55028e-06	2.44654e-06	8.06552e-06	7.22369e-06	7.30298e-06	7.53073e-06	1.99314	5.73615e-05	0.0488639	3.07811	1.62204
1204			level4	Bis(2-methylphenyl) hydrogen phosphate	9.78781213603669	279.254	351.3	POS									1.02788e-07	1.04622e-07	1.42642e-07	1.16684e-07	1.9082e-07	2.38814e-07	1.58141e-07	1.95925e-07	1.70878	0.0416335	0.599032	1.67911	0.747695
1230			level4	3beta-Chloro-N,N-bis(2-chloroethyl)-androst-5-en-17beta-amine	-17.5020605335994	433.897	348.8	POS									3.57272e-06	2.97476e-06	1.98813e-06	2.8452e-06	3.93685e-06	4.28791e-06	4.35912e-06	4.19463e-06	1.48399	0.0482752	0.63125	1.47428	0.560011
1280			level4			271.106	344.5	POS									1.3805e-07	9.43913e-08	1.12323e-07	1.14921e-07	1.90146e-07	1.71331e-07	2.66826e-07	2.09434e-07	1.73288	0.0411924	0.597816	1.82241	0.865851
1287			level4			642.902	344.2	POS									7.15906e-07	7.09638e-07	1.22727e-06	8.84272e-07	1.47753e-06	1.51955e-06	1.31259e-06	1.43656e-06	1.65426	0.0390951	0.58837	1.62457	0.700053
1329			level4			875.788	341.9	POS									7.56164e-07	6.8835e-07	8.13957e-07	7.52824e-07	9.34377e-07	1.04305e-06	1.25383e-06	1.07709e-06	1.74166	0.0321371	0.546541	1.43073	0.51675
1345			level4			147.016	339.9	POS									2.92176e-06	3.22392e-06	2.02871e-06	2.72479e-06	1.98131e-06	9.52214e-07	7.48297e-07	1.22728e-06	1.58319	0.0459742	0.621952	0.45041	-1.15069
1401			level4	Clocortolone	-19.6555424949714	411.906	336.5	POS									5.52015e-06	4.96796e-06	4.46347e-06	4.98386e-06	2.40498e-06	1.43801e-06	2.95605e-06	2.26634e-06	1.74562	0.00724784	0.299149	0.454737	-1.1369
1427			level4			297.829	334.2	POS									1.02307e-06	7.30341e-07	1.23603e-06	9.9648e-07	1.64595e-06	2.21226e-06	2.23785e-06	2.03202e-06	1.79156	0.0129468	0.380519	2.0392	1.028
1438			level4			376.8	332.7	POS									2.53773e-06	2.42941e-06	2.65952e-06	2.54222e-06	2.98305e-06	3.22467e-06	3.49258e-06	3.23343e-06	1.82391	0.0128396	0.379267	1.27189	0.346978
1461			level4			275.847	330.6	POS									4.23434e-06	4.93197e-06	4.19704e-06	4.45445e-06	5.58587e-06	6.24549e-06	6.61224e-06	6.14787e-06	1.78313	0.0115792	0.359542	1.38016	0.464839
1482			level4			534.937	328.9	POS									2.226e-07	2.53829e-07	4.18976e-07	2.98468e-07	4.73184e-07	5.17024e-07	6.63546e-07	5.51252e-07	1.66747	0.0393149	0.589512	1.84694	0.885133
1521			level4			698.649	324	POS									1.13656e-06	9.03883e-07	1.22719e-06	1.08921e-06	1.44662e-06	1.53307e-06	1.50669e-06	1.49546e-06	1.75859	0.0151272	0.410578	1.37297	0.457303
1523			level4	1,2-Diaminoguanidine	13.7303315301638	90.1105	323.5	POS									7.76451e-05	7.45634e-05	7.61739e-05	7.61275e-05	3.86708e-06	4.48166e-06	5.6626e-06	4.67045e-06	1.98941	2.6289e-07	0.00300406	0.0613504	-4.02678
1535			level4			89.1072	322.4	POS									5.14582e-05	6.27862e-05	5.68187e-05	5.7021e-05	9.42417e-05	0.000102291	0.000146235	0.000114256	1.81247	0.0255402	0.497442	2.00375	1.0027
1554			level4			354.158	321	POS									1.20814e-07	8.17448e-08	9.80582e-08	1.00206e-07	1.88814e-07	1.537e-07	2.73384e-07	2.053e-07	1.73817	0.0478831	0.628826	2.04878	1.03477
1569			level4			260.87	319.3	POS									6.53016e-07	7.23601e-07	6.41661e-07	6.72759e-07	1.28992e-06	1.41157e-06	1.50469e-06	1.40206e-06	1.95462	0.000410379	0.111928	2.08404	1.05939
1621			level4			312.827	316.5	POS									5.3264e-07	5.43154e-07	6.82226e-07	5.86007e-07	8.58403e-07	8.17373e-07	9.45594e-07	8.7379e-07	1.84201	0.00932492	0.323712	1.49109	0.576369
1672			level4			512.809	313.3	POS									3.60021e-07	6.8609e-07	5.05413e-07	5.17175e-07	1.07748e-06	1.49375e-06	1.94953e-06	1.50692e-06	1.77563	0.0211921	0.466072	2.91376	1.54288
1692			level4	10-Formyldihydrofolate	-8.64742819304042	472.427	311.7	POS									2.68731e-06	2.63076e-06	2.85654e-06	2.72487e-06	3.93371e-06	3.40774e-06	4.67141e-06	4.00429e-06	1.7954	0.0264708	0.503685	1.46953	0.555358
1770			level4			87.0633	307.5	POS									3.47266e-05	2.29205e-05	4.16297e-05	3.30923e-05	2.71499e-07	4.92494e-07	6.29551e-07	4.64515e-07	1.97316	0.026865	0.506334	0.0140369	-6.15463
1801			level4			240.159	306.6	POS									7.51641e-07	2.0799e-07	9.94071e-07	6.51234e-07	6.06022e-06	6.11132e-06	8.58829e-06	6.91994e-06	1.88137	0.00193336	0.183869	10.6259	3.40951
1871			level4	sn-Glycerol 3-phosphate	-0.445158092142327	173.081	303.6	POS									2.07599e-05	1.42586e-05	2.26946e-05	1.92377e-05	7.01092e-06	4.36904e-06	6.93197e-06	6.10398e-06	1.84233	0.00819921	0.309067	0.317292	-1.65612
1880			level4			740.904	303.4	POS									1.99439e-06	2.54493e-06	2.47412e-06	2.33781e-06	3.13893e-06	3.51343e-06	4.06241e-06	3.57159e-06	1.76023	0.0180459	0.439884	1.52775	0.611408
1895			level4	L-Ascorbic acid-2-glucoside	-24.4678206151712	339.264	302.4	POS									3.59032e-07	2.85174e-07	3.05148e-07	3.16451e-07	1.42433e-07	1.3823e-07	2.48214e-07	1.76292e-07	1.67088	0.0293519	0.525754	0.557091	-0.844015
1900			level4	s-Triazol-3-ol, 5-nitro-	-0.588945357248958	131.07	301.9	POS									8.61136e-07	7.31628e-06	6.88835e-07	2.95542e-06	8.42121e-06	1.35023e-05	1.51967e-05	1.23734e-05	1.52293	0.0342912	0.560965	4.18669	2.06581
1913			level4	D-Glucosamine	-20.5200503876222	180.175	300.4	POS									2.64421e-07	3.64427e-07	4.97615e-07	3.75488e-07	7.14256e-07	5.75551e-07	7.31e-07	6.73602e-07	1.69853	0.0234612	0.483565	1.79394	0.84313
1991			level4			214.02	295.4	POS									8.08559e-09	3.35724e-07	2.87257e-06	1.07213e-06	5.43358e-06	4.54099e-06	7.80491e-06	5.92649e-06	1.41005	0.0217527	0.469921	5.52779	2.4667
2000			level4			405.007	294.8	POS									7.42934e-07	1.97317e-07	3.03687e-07	4.14646e-07	1.32181e-06	4.3798e-06	4.38307e-06	3.36156e-06	1.75094	0.0463252	0.623844	8.10706	3.01918
2008			level4			518.961	294.3	POS									7.05722e-07	9.59522e-07	1.11094e-06	9.25396e-07	3.94518e-06	7.34377e-06	5.4039e-06	5.56428e-06	1.92342	0.0404843	0.594221	6.01287	2.58805
2066			level4			532.978	290.8	POS									1.85059e-07	3.97023e-07	3.721e-07	3.18061e-07	7.59787e-07	6.4892e-07	5.98338e-07	6.69015e-07	1.67979	0.0129239	0.380174	2.10342	1.07274
2091			level4			288.286	289.4	POS									0.00111316	0.00102652	0.00110293	0.00108087	2.38338e-06	1.81127e-06	8.15139e-07	1.66993e-06	1.97955	0.000638924	0.123036	0.00154499	-9.33819
2092			level4	4-Aminobutanoate	-8.50079228235515	104.126	289.3	POS									0.000117267	0.000121541	0.000110411	0.000116407	4.38865e-06	3.1859e-06	5.93545e-06	4.50333e-06	1.98031	4.72122e-06	0.0143643	0.0386863	-4.69203
2096			level4	D-erythro-1-(Imidazol-4-yl)glycerol 3-phosphate	-12.9195570078254	239.139	289.1	POS									3.92206e-06	6.98697e-06	1.30086e-06	4.06997e-06	3.15226e-05	3.36543e-05	4.52394e-05	3.68054e-05	1.80597	0.00200634	0.186594	9.04318	3.17683
2102			level4			517	289.1	POS									8.08559e-09	7.93408e-08	4.06068e-08	4.26777e-08	1.64023e-06	1.93057e-06	2.92384e-06	2.16488e-06	1.88258	0.031631	0.542365	50.7263	5.66466
2220			level4			113.105	286.1	POS									4.88656e-07	3.2656e-05	2.65468e-07	1.11367e-05	3.88886e-05	4.89183e-05	5.76628e-05	4.84899e-05	1.43338	0.0362227	0.571648	4.35406	2.12236
2243			level4	4-Nitro-3-(trifluoromethyl)phenol	8.80410220743736	208.117	285.7	POS									7.25911e-07	1.79988e-06	4.83218e-07	1.003e-06	2.10927e-06	2.11325e-06	2.86663e-06	2.36305e-06	1.50568	0.0462004	0.623093	2.35597	1.23632
2257			level4			278.969	285.4	POS									6.40625e-06	2.51286e-05	2.13133e-06	1.12221e-05	3.32304e-05	3.91562e-05	6.56878e-05	4.60248e-05	1.49827	0.0465462	0.624085	4.10128	2.03607
2290			level4			312.111	284.9	POS									2.52775e-06	1.37113e-06	1.24966e-06	1.71618e-06	6.6281e-06	8.49358e-06	7.58563e-06	7.5691e-06	1.9002	0.000974834	0.145185	4.41043	2.14092
2295			level4			155.045	284.7	POS									8.08559e-09	2.67944e-06	4.13939e-06	2.27564e-06	5.31902e-06	6.3913e-06	6.31444e-06	6.00825e-06	1.07767	0.0412533	0.597886	2.64025	1.40067
2317			level4	PS(16:0/20:3(6,8,11)-OH(5))	-11.1922098646813	803.038	284.4	POS									6.05285e-07	8.93603e-07	3.62226e-07	6.20371e-07	1.01006e-06	1.39455e-06	1.55216e-06	1.31892e-06	1.55804	0.0348628	0.565121	2.12602	1.08816
2333			level4			291.262	284	POS									2.32503e-06	2.44968e-06	1.87753e-06	2.21741e-06	4.79026e-06	3.92948e-06	4.84395e-06	4.52123e-06	1.90263	0.00257065	0.202123	2.03897	1.02784
2367			level4	Cer(t18:0/5-iso PGF2VI)	21.2856987659845	626.953	283.5	POS									4.15022e-06	4.23033e-06	8.08324e-09	2.79621e-06	6.41434e-06	9.78796e-06	1.17363e-05	9.31287e-06	1.06589	0.0355032	0.567665	3.33053	1.73575
2405			level4			130.05	282.6	POS									2.44371e-05	2.62286e-05	2.59094e-05	2.5525e-05	1.80367e-05	9.49356e-06	1.75288e-05	1.50197e-05	1.57728	0.0204138	0.461776	0.588431	-0.765056
2527			level4			149.117	280.8	POS									1.54264e-06	6.08761e-07	1.15582e-06	1.10241e-06	3.61176e-06	3.91019e-06	5.73859e-06	4.42018e-06	1.84467	0.00986945	0.333113	4.00958	2.00345
2554			level4			129.085	280.3	POS									7.65988e-05	5.33791e-05	8.66053e-05	7.21944e-05	7.56741e-07	1.18143e-06	2.51411e-06	1.48409e-06	1.95924	0.0185857	0.444135	0.0205569	-5.60423
2679			level4			141.983	276.3	POS									7.56116e-06	3.55795e-05	1.33179e-05	1.88195e-05	5.05851e-05	7.98869e-05	8.72164e-05	7.25628e-05	1.64761	0.0188222	0.447007	3.85572	1.947
2707			level4			344.195	275.9	POS									1.92145e-06	3.9229e-06	1.24993e-06	2.36476e-06	4.76652e-06	4.81741e-06	6.4698e-06	5.35124e-06	1.54037	0.0379545	0.580285	2.26291	1.17818
2716			level4	N-desethylamiodarone	-11.4645665413462	618.259	275.9	POS									9.4746e-07	1.71981e-06	1.16933e-06	1.27887e-06	5.95638e-07	3.57075e-07	6.31144e-07	5.27952e-07	1.7365	0.03756	0.579826	0.412828	-1.27639
2732			level4			152.057	275.5	POS									2.13265e-05	2.2164e-05	2.18148e-05	2.17685e-05	7.98323e-06	8.82763e-06	1.43737e-05	1.03948e-05	1.81618	0.0281862	0.518147	0.477518	-1.06637
2739			level4			348.07	275.5	POS									2.40996e-07	6.38845e-07	5.93641e-07	4.9116e-07	5.99757e-06	7.06096e-06	1.11794e-05	8.07931e-06	1.92417	0.0399742	0.592814	16.4494	4.03997
2756			level4			258.192	275	POS									1.41201e-06	1.50838e-06	1.51575e-06	1.47871e-06	1.72357e-07	3.28175e-07	1.15736e-08	1.70702e-07	1.61075	0.000177253	0.0756473	0.11544	-3.11479
2765			level4	Metamitron	14.9515905536517	203.223	274.4	POS									9.49255e-06	7.36927e-06	8.77486e-06	8.54556e-06	4.7809e-06	4.43618e-06	5.60169e-06	4.93959e-06	1.8535	0.00719242	0.297727	0.57803	-0.790784
2788			level4			478.097	273.4	POS									8.08559e-09	3.09407e-07	1.34573e-07	1.50688e-07	5.13989e-07	8.71222e-07	1.17227e-06	8.52495e-07	1.44347	0.0285106	0.520535	5.65734	2.50012
2912			level4	PA(22:4(7Z,10Z,13Z,16Z)/24:1(15Z))	-13.9805867090521	836.197	272.5	POS									1.74608e-06	1.62296e-06	1.47414e-06	1.61439e-06	2.21265e-06	2.52819e-06	3.50424e-06	2.74836e-06	1.7137	0.0459755	0.621952	1.70241	0.767579
2921			level4			112.05	272.1	POS									0.000573722	0.000335022	0.000579143	0.000495962	6.15831e-06	6.21246e-06	4.47279e-06	5.61452e-06	1.97756	0.0258947	0.500221	0.0113205	-6.46492
2955			level4			205.17	271	POS									4.01463e-06	3.72901e-06	3.71879e-06	3.82081e-06	2.47137e-06	2.98838e-06	1.75398e-06	2.40457e-06	1.67312	0.0187881	0.446816	0.629336	-0.668097
3008			level4			77.4954	269.9	POS									5.42e-07	4.68196e-07	5.10754e-07	5.06983e-07	1.98984e-07	2.17992e-07	1.15736e-08	1.4285e-07	1.36603	0.00626283	0.284927	0.281764	-1.82744
3127			level4			489.114	266.5	POS									1.00975e-06	9.32791e-07	1.1427e-06	1.02842e-06	4.55437e-07	4.15766e-07	4.77268e-07	4.4949e-07	1.95035	0.000822537	0.136749	0.437071	-1.19406
3136			level4			684.255	266.1	POS									3.04567e-08	1.67249e-07	8.08324e-09	6.85962e-08	6.5697e-07	6.18707e-07	1.50305e-06	9.26241e-07	1.68776	0.0428816	0.606422	13.5028	3.75519
3143			level4			141.113	265.6	POS									0.000191921	0.000195859	0.000198216	0.000195332	1.38871e-05	1.95129e-05	1.31938e-05	1.55313e-05	1.9871	3.11781e-07	0.00300406	0.0795123	-3.65268
3151			level4			202.118	265.5	POS									8.61216e-07	7.29764e-07	9.34287e-07	8.41756e-07	1.28441e-06	1.79803e-06	2.05455e-06	1.71233e-06	1.80976	0.02052	0.462017	2.03423	1.02449
3279			level4			452.025	263.4	POS									8.08559e-09	7.74927e-09	8.08324e-09	7.9727e-09	8.02418e-07	7.20235e-07	1.12722e-06	8.83289e-07	1.98973	0.0195599	0.454035	110.789	6.79167
3302			level4			137.065	263.2	POS									5.68226e-06	5.31206e-06	5.40472e-06	5.46635e-06	4.16333e-07	3.90971e-07	6.2601e-07	4.77772e-07	1.97929	3.09535e-06	0.0119291	0.0874024	-3.51618
3306			level4			147.076	263.2	POS									2.51466e-05	3.04447e-05	2.52535e-05	2.69483e-05	9.76711e-06	4.92737e-06	1.46843e-05	9.79292e-06	1.71223	0.00663008	0.287648	0.363397	-1.46038
3389			level4			88.0391	263.1	POS									2.16187e-06	3.3652e-06	3.18951e-06	2.90553e-06	9.55008e-07	7.69628e-07	2.13842e-06	1.28769e-06	1.59363	0.0468912	0.625209	0.443185	-1.17402
3390			level4			121.966	263.1	POS									2.37643e-07	2.04793e-07	1.88904e-07	2.10447e-07	3.04182e-07	3.47071e-07	3.22688e-07	3.24647e-07	1.86235	0.00384193	0.231147	1.54266	0.625417
3440			level4	Avenanthramide C	-1.51168415130528	316.284	263.1	POS									2.44398e-06	2.24026e-06	1.81519e-06	2.16648e-06	3.2306e-06	3.60865e-06	3.58997e-06	3.47641e-06	1.82595	0.00415188	0.241597	1.60464	0.682246
3473			level4	4-Aminoanhydrochlortetracycline	1.44035089663794	433.819	263.1	POS									4.73091e-07	4.06529e-07	3.82121e-07	4.2058e-07	3.2725e-07	2.1929e-07	1.92033e-07	2.46191e-07	1.67071	0.024278	0.489445	0.58536	-0.772604
3547			level4			333.079	263	POS									8.08559e-09	7.74927e-09	8.08324e-09	7.9727e-09	1.7612e-06	1.69588e-06	3.16079e-06	2.20596e-06	1.98691	0.0441466	0.613315	276.689	8.11212
3564			level4			467.999	263	POS									8.08559e-09	3.13641e-08	2.98595e-08	2.31031e-08	5.02243e-07	4.7786e-07	7.46343e-07	5.75482e-07	1.91732	0.0225413	0.477537	24.9093	4.63861
3623			level4			201.135	262.9	POS									1.64148e-06	1.67632e-07	7.74221e-07	8.6111e-07	3.56914e-06	3.54931e-06	6.82317e-06	4.64721e-06	1.65575	0.0317144	0.542496	5.39677	2.4321
3659			level4	22-Angeloylbarringtogenol C	-10.9574548872688	573.817	262.8	POS									6.31553e-08	9.14274e-08	3.06122e-08	6.17316e-08	4.00026e-07	3.46827e-07	5.88544e-07	4.45133e-07	1.85846	0.00705906	0.294496	7.21077	2.85015
3711			level4			188.147	259.5	POS									1.78655e-06	1.33118e-06	1.8106e-06	1.64278e-06	3.76892e-07	3.67027e-07	9.60065e-07	5.67995e-07	1.72718	0.0127439	0.377304	0.345753	-1.53219
3716			level4			322.916	259.1	POS									3.06264e-07	1.96762e-07	3.02474e-07	2.685e-07	5.68299e-07	6.9946e-07	5.31332e-07	5.99697e-07	1.86063	0.00604491	0.282207	2.23351	1.15931
3759			level4			414.763	258	POS									1.47845e-06	1.63354e-06	1.36965e-06	1.49388e-06	2.80455e-07	2.10133e-07	5.87391e-07	3.59327e-07	1.85016	0.0012213	0.157548	0.240532	-2.0557
3771			level4			415.265	257.6	POS									5.22453e-07	5.27981e-07	5.13709e-07	5.21381e-07	1.64463e-07	1.71744e-07	1.33512e-07	1.56573e-07	1.97634	8.03746e-06	0.0180187	0.300305	-1.7355
3784			level4			159.132	257	POS									2.97879e-05	1.63774e-05	3.26808e-05	2.62821e-05	1.45888e-07	3.24297e-07	4.62758e-07	3.10981e-07	1.96279	0.0353819	0.566788	0.0118324	-6.40111
3821			level4			242.042	255.8	POS									8.08559e-09	1.17392e-07	1.62656e-07	9.60446e-08	3.13939e-07	2.43928e-07	5.05764e-07	3.54544e-07	1.37082	0.0464247	0.624085	3.69145	1.88419
3862			level4			545.885	254.4	POS									1.43312e-07	7.74927e-09	8.08324e-09	5.30483e-08	1.97767e-07	2.36997e-07	2.50908e-07	2.28557e-07	1.55042	0.0214371	0.467623	4.30848	2.10718
3884			level4			361.021	253.9	POS									6.42176e-07	2.84211e-07	9.94695e-07	6.40361e-07	1.73639e-06	1.76244e-06	2.99483e-06	2.16456e-06	1.7219	0.0301792	0.532732	3.38021	1.75711
3886			level4	Sodium sulfite (Na2SO3)	-2.19448918231485	127.05	253.8	POS									1.98409e-05	1.22522e-05	1.6902e-05	1.63317e-05	4.15501e-06	4.66489e-06	7.86153e-06	5.56047e-06	1.82014	0.0124776	0.372941	0.340471	-1.55439
3887			level4			340.09	253.8	POS									3.34001e-08	2.40034e-07	8.08324e-09	9.38391e-08	1.85313e-06	2.07857e-06	2.86453e-06	2.26541e-06	1.75083	0.00232743	0.19449	24.1414	4.59344
3888			level4			368.122	253.8	POS									9.60273e-07	1.38193e-06	9.23828e-07	1.08868e-06	3.47538e-07	3.42932e-07	3.62286e-07	3.50919e-07	1.9576	0.0373009	0.578613	0.322335	-1.63337
3889			level4			383.002	253.6	POS									2.32004e-07	4.22393e-07	3.96195e-08	2.31339e-07	1.10572e-06	1.18116e-06	1.74766e-06	1.34485e-06	1.60348	0.00848942	0.313884	5.81332	2.53936
3892			level4			240.953	253.3	POS									4.94971e-07	5.36886e-06	1.9298e-07	2.01894e-06	8.17396e-06	1.9496e-05	1.62597e-05	1.46432e-05	1.56395	0.0284049	0.519497	7.25294	2.85857
3903			level4			470.117	252.6	POS									8.08559e-09	7.74927e-09	8.08324e-09	7.9727e-09	1.93721e-07	2.37907e-07	2.46099e-07	2.25909e-07	1.98869	0.00552331	0.272803	28.3353	4.82453
3904			level4			516.801	252.6	POS									3.39211e-07	6.46775e-07	6.19789e-07	5.35258e-07	3.02978e-08	8.31113e-09	1.15736e-08	1.67275e-08	1.92286	0.0335908	0.557599	0.0312513	-4.99994
3928			level4			496.953	252	POS									1.44601e-07	3.28256e-08	2.46947e-07	1.41458e-07	3.11106e-07	3.58617e-07	4.36225e-07	3.6865e-07	1.46776	0.0340217	0.559999	2.60607	1.38188
3929			level4	5-Hydroxyferulic acid methyl ester	4.39330603642572	211.192	251.9	POS									1.56234e-05	4.42541e-05	4.28812e-05	3.42529e-05	7.51256e-05	7.87263e-05	6.23602e-05	7.20707e-05	1.52869	0.0231629	0.48293	2.10408	1.07319
3979			level4			313.082	251.3	POS									3.64582e-07	2.00366e-07	2.66634e-07	2.77194e-07	5.96435e-08	1.5802e-07	9.61512e-08	1.04605e-07	1.69077	0.0362193	0.571648	0.377371	-1.40595
3984			level4			213.018	250.9	POS									3.66418e-06	3.58716e-06	2.79631e-06	3.34922e-06	1.21809e-06	1.79587e-06	2.68352e-06	1.89916e-06	1.59824	0.0463116	0.623844	0.567046	-0.818463
3991			level4			291.95	250.8	POS									1.49049e-06	1.7352e-06	1.58299e-06	1.60289e-06	9.3815e-07	6.20448e-07	3.7522e-07	6.44606e-07	1.72919	0.00574116	0.276634	0.402151	-1.31419
3997			level4			232.013	250.4	POS									2.49531e-06	3.11678e-06	1.71634e-06	2.44281e-06	8.35459e-07	8.85557e-07	1.61466e-06	1.11189e-06	1.68569	0.0493025	0.633856	0.455169	-1.13553
4011			level4	Carbonyl cyanide p-trifluoromethoxyphenylhydrazone	23.6984893067826	255.181	250.1	POS									3.58529e-06	3.55638e-06	3.55026e-06	3.56398e-06	4.09294e-06	4.40944e-06	4.7408e-06	4.41439e-06	1.83208	0.0447049	0.616664	1.23861	0.308727
4020			level4			287.942	250	POS									3.78623e-07	3.49923e-07	3.02105e-07	3.4355e-07	1.73432e-07	2.21472e-07	5.12593e-08	1.48721e-07	1.47173	0.0244694	0.490355	0.432894	-1.20792
4025			level4			327.011	249.9	POS									4.41335e-07	3.67191e-07	1.96071e-07	3.34866e-07	3.07346e-08	8.31113e-09	4.3379e-08	2.74749e-08	1.83321	0.0490314	0.63326	0.0820475	-3.6074
4029			level4	Tricalcium phosphate	-13.1428311669412	311.18	249.8	POS									1.80751e-06	2.51355e-06	2.22129e-06	2.18078e-06	2.98254e-07	2.73369e-07	6.61581e-07	4.11068e-07	1.89375	0.00180815	0.180138	0.188496	-2.4074
4041			level4			365.015	249.4	POS									2.68533e-07	4.50655e-07	2.29124e-07	3.16104e-07	7.83955e-09	8.31113e-09	9.05559e-08	3.55689e-08	1.7355	0.0188817	0.447007	0.112523	-3.15171
4046			level4	Tetrasul	-4.24807053171736	325.059	249.3	POS									1.32632e-06	2.11485e-06	1.14168e-06	1.52762e-06	3.28025e-07	3.81142e-07	6.95965e-07	4.68377e-07	1.81955	0.0295773	0.527946	0.306606	-1.70554
4054			level4			460.985	249.2	POS									3.94432e-07	4.11464e-07	2.95654e-07	3.67183e-07	6.6058e-08	9.13927e-08	2.20363e-07	1.25938e-07	1.71598	0.0157505	0.417283	0.342984	-1.54379
4114			level4	2-Amino-7,8-dihydro-4-hydroxy-6-(diphosphooxymethyl)pteridine	-1.06043135294611	356.145	247.7	POS									4.03956e-08	3.57719e-08	8.08324e-09	2.80836e-08	3.26979e-07	3.15746e-07	3.89468e-07	3.44064e-07	1.8383	0.000227508	0.0821247	12.2514	3.61488
4134			level4			444.093	247.4	POS									2.86602e-07	4.07986e-07	2.87586e-07	3.27391e-07	7.55424e-07	6.58833e-07	1.05569e-06	8.23317e-07	1.83473	0.0170627	0.428829	2.51478	1.33043
4136			level4			297.048	247.3	POS									2.21163e-07	3.11696e-07	2.03865e-07	2.45575e-07	5.15846e-07	5.51859e-07	9.73268e-07	6.80325e-07	1.76849	0.0447062	0.616664	2.77034	1.47006
4146			level4			315.048	247	POS									4.57232e-07	8.81816e-07	7.17131e-07	6.85393e-07	1.51116e-06	1.36621e-06	2.13571e-06	1.67102e-06	1.75543	0.0208573	0.463499	2.43805	1.28573
4192			level4			584.02	246.2	POS									2.85914e-07	7.74927e-09	5.61963e-07	2.85209e-07	1.01227e-06	7.0167e-07	1.08623e-06	9.3339e-07	1.3066	0.0310118	0.538582	3.27265	1.71046
4194			level4			647.038	246.2	POS									1.89533e-07	1.16548e-07	6.53051e-08	1.23795e-07	3.15862e-07	4.05238e-07	4.74171e-07	3.98424e-07	1.73627	0.0092373	0.322456	3.21841	1.68635
4199			level4			411.042	246.1	POS									2.45698e-07	7.74927e-09	3.85707e-07	2.13052e-07	8.92473e-07	5.73402e-07	8.43673e-07	7.69849e-07	1.35468	0.0199044	0.457296	3.61344	1.85337
4241			level4			153.102	245.5	POS									6.63269e-05	7.83271e-05	3.73006e-05	6.06515e-05	0.000105201	0.000113828	0.000165925	0.000128318	1.60253	0.0398643	0.59257	2.11566	1.08111
4291			level4			175.071	245.4	POS									1.04109e-06	1.46766e-06	9.28486e-07	1.14575e-06	1.9381e-06	2.07237e-06	3.26035e-06	2.4236e-06	1.69233	0.0472163	0.626466	2.1153	1.08087
4296			level4			214.059	245.4	POS									9.08218e-06	1.11958e-05	8.46916e-06	9.58238e-06	1.34818e-05	1.47981e-05	2.05577e-05	1.62792e-05	1.68363	0.044965	0.618927	1.69887	0.764573
4347			level4	Saracatinib	23.842767690278	543.046	245.3	POS									3.26848e-07	7.74927e-09	5.5254e-07	2.95713e-07	1.31638e-06	6.95341e-07	1.02118e-06	1.01097e-06	1.30697	0.0402531	0.593369	3.41874	1.77347
4351			level4			147.076	245.2	POS									7.0053e-05	8.72643e-05	6.30329e-05	7.34501e-05	1.36045e-05	6.59835e-06	2.36989e-05	1.46339e-05	1.82337	0.00254381	0.201401	0.199236	-2.32745
4423			level4			148.072	245.1	POS									0.00259911	0.00236693	0.00239779	0.00245461	2.8554e-06	3.49033e-06	7.45764e-06	4.60112e-06	1.98707	0.000878068	0.137605	0.00187448	-9.05929
4451			level4			329.955	245.1	POS									7.95768e-08	7.74927e-09	7.3891e-08	5.3739e-08	3.91651e-07	2.18085e-07	1.90914e-07	2.66883e-07	1.59905	0.0334464	0.556094	4.96628	2.31217
4509			level4			387.965	244.8	POS									1.96037e-07	1.68132e-07	2.16229e-07	1.93466e-07	7.83955e-09	1.48059e-07	1.15736e-08	5.58239e-08	1.52177	0.0461078	0.622295	0.288546	-1.79312
4526			level4			699.477	243.7	POS									1.55271e-06	1.53834e-06	1.0677e-06	1.38625e-06	7.83955e-09	8.31113e-09	1.15736e-08	9.24144e-09	1.99253	0.0131213	0.38395	0.00666652	-7.22885
4529			level4	2-(4-((5-Chloro-3-fluoro-2-pyridinyl)oxy)phenoxy)propanoic acid 2-propyn-1-yl ester	-11.6560873792502	350.743	243.2	POS									3.17557e-06	2.98036e-06	2.65285e-06	2.93626e-06	7.83955e-09	8.31113e-09	1.15736e-08	9.24144e-09	1.99272	0.00270206	0.205774	0.00314735	-8.31165
4536			level4	1-(2-Carboxyphenylamino)-1-deoxy-D-ribulose 5-phosphate	10.9480701141151	350.242	242.7	POS									8.41787e-06	8.0756e-06	7.2195e-06	7.90432e-06	1.18371e-07	2.00805e-07	3.73279e-07	2.30818e-07	1.96922	2.99977e-05	0.0388129	0.0292015	-5.09781
4545			level4			351.244	242.3	POS									4.01724e-07	3.23453e-07	2.8574e-07	3.36972e-07	7.83955e-09	8.31113e-09	1.15736e-08	9.24144e-09	1.98839	0.0106193	0.347004	0.0274249	-5.18837
4603			level4			358.941	240.5	POS									7.51612e-07	7.06583e-07	6.4068e-07	6.99625e-07	1.73621e-07	4.95908e-07	2.27881e-07	2.99137e-07	1.69014	0.0186979	0.445187	0.427567	-1.22578
4633			level4			300.958	239.4	POS									1.29356e-06	8.854e-07	1.39532e-06	1.19143e-06	5.99319e-07	3.95882e-07	6.98895e-07	5.64699e-07	1.68543	0.0250966	0.495333	0.473968	-1.07714
4636			level4			500.101	239.4	POS									1.15191e-07	1.52694e-07	8.57422e-08	1.17876e-07	2.61584e-07	2.04955e-07	3.65373e-07	2.77304e-07	1.72087	0.0349236	0.565121	2.35252	1.2342
4646			level4			353.003	239.1	POS									1.0273e-07	2.3781e-07	4.74668e-08	1.29335e-07	3.46922e-07	8.66339e-07	1.11223e-06	7.75163e-07	1.64321	0.0499674	0.63547	5.99343	2.58338
4686			level4			216.928	238.8	POS									8.46969e-07	1.10556e-06	8.04026e-07	9.18851e-07	1.40937e-06	1.18438e-06	1.68551e-06	1.42642e-06	1.65218	0.0425216	0.605552	1.55239	0.634495
4706			level4			283.009	238.7	POS									3.05912e-06	4.04653e-06	3.53453e-06	3.54673e-06	5.05318e-07	1.13828e-06	1.22582e-06	9.56476e-07	1.85928	0.00207013	0.189001	0.269678	-1.89069
4751			level4	Menaquinone 6	14.3285298426309	581.913	238.6	POS									2.08285e-07	5.28017e-07	2.99481e-07	3.45261e-07	6.45491e-07	6.03611e-07	7.96849e-07	6.81984e-07	1.55837	0.039425	0.58973	1.97527	0.98205
4776			level4			193.028	238.4	POS									2.97991e-06	3.98318e-06	3.53265e-06	3.49858e-06	5.04088e-06	6.11752e-06	7.64639e-06	6.26826e-06	1.74873	0.0267621	0.505513	1.79166	0.841296
4785			level4			312.963	238.4	POS									5.84551e-06	9.53183e-06	7.02644e-06	7.46792e-06	1.08628e-05	1.08467e-05	1.1581e-05	1.10968e-05	1.60733	0.0311048	0.538582	1.48593	0.57137
4788			level4			338.016	238.4	POS									2.80948e-06	4.46929e-06	3.37711e-06	3.55196e-06	5.42085e-06	5.3163e-06	7.7334e-06	6.15685e-06	1.63889	0.0483304	0.631542	1.73337	0.793579
4802			level4			152.002	238.3	POS									1.77531e-06	2.29512e-06	2.05739e-06	2.04261e-06	3.08294e-06	3.43505e-06	4.47229e-06	3.66343e-06	1.7884	0.0216436	0.469364	1.7935	0.842781
4807			level4			215.023	238.3	POS									1.33475e-07	3.57109e-07	3.02333e-07	2.64305e-07	4.54605e-07	5.39097e-07	5.57834e-07	5.17179e-07	1.516	0.0273219	0.510922	1.95675	0.968457
4808			level4			240.037	238.3	POS									4.53974e-07	5.59491e-07	4.15109e-07	4.76192e-07	6.94295e-07	9.13849e-07	1.03339e-06	8.80511e-07	1.75536	0.0202147	0.460451	1.84907	0.886799
4809			level4			258.028	238.3	POS									3.82703e-06	5.56707e-06	4.38538e-06	4.59316e-06	6.95127e-06	7.54758e-06	1.05117e-05	8.33685e-06	1.70687	0.0368501	0.576607	1.81506	0.860015
4811			level4			301.014	238.3	POS									9.15016e-07	1.34628e-06	9.22742e-07	1.06135e-06	5.6104e-07	5.99913e-07	6.75409e-07	6.12121e-07	1.80708	0.0373386	0.578761	0.57674	-0.794008
4817			level4			354.915	238.3	POS									2.01563e-07	3.03413e-07	1.94169e-07	2.33048e-07	4.49048e-07	4.31001e-07	3.75302e-07	4.18451e-07	1.75245	0.0112365	0.356114	1.79555	0.844429
4837			level4			199.011	238.2	POS									1.41545e-06	2.00948e-06	1.73672e-06	1.72055e-06	2.50186e-06	2.9709e-06	3.94099e-06	3.13792e-06	1.71004	0.0362188	0.571648	1.82379	0.866937
4839			level4			217.002	238.2	POS									3.60674e-06	4.80641e-06	4.01084e-06	4.14133e-06	5.98077e-06	6.76844e-06	9.67073e-06	7.47331e-06	1.69733	0.04719	0.626382	1.80457	0.851653
4841			level4			221.023	238.2	POS									1.06648e-06	1.30505e-06	1.03599e-06	1.13584e-06	1.80226e-06	1.79019e-06	2.83602e-06	2.14282e-06	1.72509	0.0477567	0.628826	1.88656	0.915756
4842			level4	Perflubutane	-6.6235905019276	239.034	238.2	POS									5.80121e-06	7.77984e-06	6.62203e-06	6.73436e-06	9.81581e-06	1.11873e-05	1.43529e-05	1.17853e-05	1.75204	0.0258782	0.500129	1.75003	0.807376
4845			level4			259.032	238.2	POS									2.1508e-07	3.6776e-07	3.59308e-07	3.14049e-07	5.07949e-07	6.43239e-07	6.55832e-07	6.0234e-07	1.71135	0.0136163	0.392148	1.91798	0.939587
4846			level4			262.023	238.2	POS									8.08559e-09	4.40138e-08	8.08324e-09	2.00609e-08	2.01157e-07	2.38634e-07	1.96922e-07	2.12237e-07	1.80833	0.000423304	0.111928	10.5797	3.40322
4847			level4			269.018	238.2	POS									1.31255e-06	8.73477e-07	1.09813e-06	1.09472e-06	6.2733e-07	1.86001e-07	5.16585e-07	4.43305e-07	1.53296	0.0237655	0.484237	0.404949	-1.30419
4848			level4			275.007	238.2	POS									8.16667e-07	1.30993e-06	8.587e-07	9.951e-07	2.344e-06	2.51832e-06	4.23924e-06	3.03386e-06	1.80341	0.031031	0.538582	3.04879	1.60824
4851			level4			303.086	238.2	POS									1.76676e-07	8.46343e-08	1.5934e-07	1.40217e-07	2.27666e-07	2.85356e-07	2.88154e-07	2.67059e-07	1.65186	0.0211452	0.465717	1.90461	0.929497
4863			level4			202.032	238.1	POS									5.05111e-07	7.43478e-07	6.40206e-07	6.29598e-07	3.33604e-07	3.49975e-07	1.15736e-08	2.31717e-07	1.19598	0.0376395	0.579846	0.36804	-1.44207
4881			level4			236.899	237.9	POS									1.84906e-07	2.72827e-07	2.64523e-07	2.40752e-07	3.56506e-07	5.23357e-07	5.28764e-07	4.69542e-07	1.72866	0.0222469	0.474752	1.95032	0.963708
4884			level4			354.058	237.9	POS									3.23055e-07	6.13529e-07	3.19164e-07	4.18582e-07	7.8557e-07	8.71648e-07	8.17519e-07	8.24912e-07	1.66916	0.0156497	0.415925	1.97073	0.978729
4908			level4			309.054	237.4	POS									3.118e-07	1.96092e-07	3.04157e-07	2.70683e-07	1.30262e-07	1.73662e-07	1.07396e-07	1.37107e-07	1.68666	0.0337968	0.559526	0.506521	-0.981305
4961			level4			315.014	233.6	POS									1.45136e-06	2.76121e-06	1.38748e-07	1.45044e-06	7.85323e-06	9.60139e-06	1.93266e-05	1.22604e-05	1.56927	0.0414325	0.598446	8.45289	3.07945
4964			level4			414.878	233.6	POS									9.28205e-08	3.14525e-07	1.926e-07	1.99982e-07	3.97156e-07	3.48446e-07	4.27433e-07	3.91012e-07	1.44796	0.0485783	0.631542	1.95524	0.967343
4986			level4			244.922	233.2	POS									6.09192e-08	3.51738e-08	6.50814e-08	5.37248e-08	1.48569e-07	1.53795e-07	2.57901e-07	1.86755e-07	1.8501	0.022483	0.477399	3.47614	1.79749
5037			level4			277.046	231.9	POS									1.47914e-07	2.75507e-07	2.18278e-07	2.13899e-07	3.97778e-07	4.58813e-07	3.26942e-07	3.94511e-07	1.65216	0.0271481	0.509415	1.84437	0.883131
5046			level4			161.081	231.6	POS									6.40589e-07	6.82195e-07	6.11869e-07	6.44884e-07	2.54246e-07	3.48033e-07	4.79847e-07	3.60708e-07	1.73445	0.0143077	0.39847	0.559338	-0.838207
5056			level4			299.027	231.6	POS									2.45232e-06	3.883e-06	3.20647e-06	3.1806e-06	4.41066e-06	4.78833e-06	5.89502e-06	5.03134e-06	1.6216	0.0381681	0.581768	1.58188	0.661643
5067			level4			384.005	231.6	POS									9.56101e-07	1.47472e-06	1.17445e-06	1.20176e-06	1.86405e-06	2.04056e-06	2.47678e-06	2.12713e-06	1.74148	0.0172651	0.431071	1.77002	0.823762
5072			level4			399.979	231.6	POS									7.0947e-07	1.31591e-06	9.99362e-07	1.00825e-06	1.63137e-06	1.76402e-06	1.37824e-06	1.59121e-06	1.53319	0.0490127	0.633257	1.57819	0.658274
5075			level4	Bepafant	11.5892044361471	468.983	231.6	POS									9.44055e-08	3.24473e-07	2.69863e-07	2.2958e-07	5.72246e-07	7.31721e-07	7.10721e-07	6.71563e-07	1.65018	0.00666944	0.28815	2.92517	1.54852
5076			level4	Avanafil	-21.4410281840902	484.957	231.6	POS									2.26944e-07	5.8492e-07	3.41903e-07	3.84589e-07	8.12394e-07	7.47698e-07	6.1053e-07	7.23541e-07	1.51879	0.0489161	0.633164	1.88133	0.911756
5084			level4			252.014	231.4	POS									8.09496e-07	5.9525e-07	6.50192e-07	6.84979e-07	1.27551e-06	1.36263e-06	1.74929e-06	1.46248e-06	1.8796	0.00812785	0.307746	2.13507	1.09428
5091			level4			427.101	231.3	POS									7.58596e-08	1.15942e-07	1.64323e-07	1.18708e-07	3.4515e-07	4.1676e-07	4.09915e-07	3.90608e-07	1.8706	0.00136651	0.163501	3.2905	1.7183
5092			level4			340.054	231.2	POS									2.17435e-07	2.17337e-07	2.42192e-07	2.25655e-07	4.29636e-07	5.23687e-07	3.98374e-07	4.50566e-07	1.92841	0.00430339	0.244721	1.9967	0.997619
5095			level4			490.974	231.2	POS									1.5316e-07	3.1364e-07	3.15951e-07	2.60917e-07	7.50965e-07	6.10319e-07	9.76348e-07	7.79211e-07	1.79053	0.0122615	0.36905	2.98643	1.57842
5109			level4	Photomirex	3.95914453985673	512.079	231.1	POS									8.08559e-09	5.907e-08	1.24504e-07	6.38865e-08	2.75671e-07	2.55488e-07	3.22458e-07	2.84539e-07	1.54585	0.00485385	0.258114	4.45382	2.15504
5112			level4	erythro-8,10-Pentatriacontanediol	1.56854527606652	525.953	231.1	POS									8.08559e-09	7.74927e-09	6.89536e-08	2.82628e-08	1.71352e-07	1.834e-07	9.55983e-08	1.50117e-07	1.67891	0.023506	0.483565	5.31146	2.40911
5113			level4			553.078	231.1	POS									8.08559e-09	7.74927e-09	3.59177e-08	1.72509e-08	1.0359e-07	1.79601e-07	2.6861e-07	1.83934e-07	1.83229	0.0265281	0.503721	10.6623	3.41445
5115			level4			364.015	231	POS									2.51907e-07	1.08432e-07	6.40662e-08	1.41468e-07	3.97918e-07	2.62361e-07	4.48594e-07	3.69624e-07	1.56059	0.0453003	0.619644	2.61277	1.38558
5118			level4			404.093	230.9	POS									2.90617e-07	4.10938e-07	2.47209e-07	3.16255e-07	7.83955e-09	8.31113e-09	8.97141e-08	3.52883e-08	1.74454	0.00741145	0.301232	0.111582	-3.16383
5123			level4	Phosphoguanidinoacetate	16.3552551798119	198.097	230.6	POS									6.09535e-05	4.6103e-05	5.0953e-05	5.26698e-05	4.18966e-07	8.16599e-07	2.50475e-06	1.24677e-06	1.9359	0.00626107	0.284927	0.0236715	-5.40071
5131			level4			489.07	230.6	POS									1.8128e-07	3.08365e-07	1.81069e-07	2.23571e-07	7.83955e-09	8.31113e-09	1.15736e-08	9.24144e-09	1.98454	0.0368836	0.576607	0.0413356	-4.59647
5160			level4			185.006	229.1	POS									3.24902e-05	2.83241e-05	2.93665e-05	3.00603e-05	6.95371e-07	1.39227e-06	8.96499e-06	3.68421e-06	1.7474	0.000841947	0.137479	0.122561	-3.02843
5194			level4			361.04	228.5	POS									1.03707e-06	1.41834e-06	1.0192e-06	1.1582e-06	4.2624e-07	5.36486e-07	3.72868e-07	4.45198e-07	1.92048	0.00680556	0.289016	0.384387	-1.37937
5204			level4			152.022	228.3	POS									3.73938e-06	3.12564e-06	3.57476e-06	3.47992e-06	5.93276e-07	5.91835e-07	1.18862e-06	7.91245e-07	1.90467	0.000574493	0.120544	0.227374	-2.13686
5212			level4	Clotrimazole	-19.3616226574182	345.837	228.3	POS									8.08559e-09	6.17466e-08	8.08324e-09	2.59718e-08	3.31975e-07	2.51521e-07	1.5673e-07	2.46742e-07	1.73668	0.0147284	0.404515	9.50038	3.24799
5217			level4			517.173	228.2	POS									3.31554e-07	3.14942e-07	4.00563e-07	3.4902e-07	1.00805e-07	8.31113e-09	1.03901e-07	7.10056e-08	1.51234	0.00244073	0.197073	0.203443	-2.2973
5243			level4			323.103	228	POS									7.10767e-07	7.74927e-09	8.08324e-09	2.422e-07	2.02812e-06	3.03886e-06	4.61304e-06	3.22667e-06	1.64618	0.0192909	0.450738	13.3223	3.73578
5250			level4			377.015	228	POS									2.02981e-07	7.74927e-09	3.28899e-07	1.79876e-07	5.78627e-07	4.5929e-07	6.16145e-07	5.51354e-07	1.31537	0.0238491	0.484871	3.06518	1.61597
5261			level4			332.096	227.8	POS									2.36064e-06	3.50579e-06	2.76803e-06	2.87815e-06	2.75536e-07	2.68447e-07	1.4196e-06	6.54528e-07	1.70308	0.0119472	0.364326	0.227413	-2.13662
5274			level4	2,2,3,3,4,4,5,5,6,6,7,7,8,8,9,9-Hexadecafluorononanoic acid	-17.6570937955479	447.086	227.6	POS									4.0967e-07	1.92477e-07	3.77349e-07	3.26499e-07	7.51786e-08	8.31113e-09	1.61257e-07	8.15822e-08	1.39678	0.0388117	0.587277	0.24987	-2.00075
5316			level4			248.019	227.1	POS									1.31358e-06	2.33002e-06	2.81879e-06	2.15413e-06	1.68517e-07	7.07566e-07	1.15536e-06	6.77147e-07	1.51256	0.0487308	0.632446	0.314349	-1.66956
5331			level4			446.135	227	POS									4.04358e-06	4.5749e-06	4.0081e-06	4.20886e-06	1.77038e-06	1.76359e-06	3.01552e-06	2.18317e-06	1.775	0.0112087	0.355546	0.518707	-0.947007
5335			level4			466.022	226.9	POS									4.04741e-08	1.0543e-07	6.56279e-08	7.05105e-08	2.08891e-07	2.29772e-07	3.81168e-07	2.73277e-07	1.77552	0.0242837	0.489445	3.87569	1.95445
5340			level4			151.048	226.7	POS									5.60802e-06	8.99475e-06	9.05611e-06	7.88629e-06	2.43619e-07	2.34306e-07	1.28933e-06	5.89085e-07	1.8562	0.00360486	0.226895	0.0746973	-3.7428
5345			level4			152.032	226.6	POS									4.5682e-06	7.44791e-06	7.79477e-06	6.60362e-06	5.24063e-07	5.63114e-07	1.01834e-06	7.01838e-07	1.94223	0.0263903	0.503685	0.106281	-3.23405
5357			level4			283	226.2	POS									9.6076e-06	5.72604e-06	1.19871e-05	9.10693e-06	8.71277e-07	3.58199e-07	1.22588e-06	8.18453e-07	1.86349	0.0429075	0.606587	0.0898715	-3.47599
5374			level4			275.992	225.2	POS									2.89138e-06	3.25803e-06	3.50238e-06	3.21727e-06	5.12605e-07	2.18025e-06	7.54905e-07	1.14925e-06	1.65162	0.0197379	0.45546	0.357214	-1.48514
5376			level4			304.061	225.2	POS									2.68607e-06	2.04536e-06	2.41097e-06	2.3808e-06	6.69612e-06	7.03505e-06	4.94505e-06	6.22541e-06	1.92739	0.00466113	0.253564	2.61484	1.38672
5377			level4			325.988	225.2	POS									2.22937e-07	2.79184e-07	4.96415e-07	3.32846e-07	2.71674e-06	3.6423e-06	2.99022e-06	3.11642e-06	1.95162	0.000631874	0.123036	9.36296	3.22697
5380			level4			551.034	225.2	POS									8.54001e-08	7.13357e-08	8.19763e-08	7.95707e-08	1.32029e-06	1.00347e-06	2.00093e-06	1.44157e-06	1.97541	0.0436179	0.610751	18.1168	4.17926
5385			level4			204.009	225	POS									1.86789e-05	1.40696e-05	1.68718e-05	1.65401e-05	1.65183e-06	2.49773e-06	8.13113e-06	4.09356e-06	1.72452	0.00693484	0.291887	0.247493	-2.01454
5389			level4			423.965	225	POS									1.05891e-07	6.95244e-08	8.08324e-09	6.11662e-08	7.95285e-07	9.74208e-07	5.2426e-07	7.64584e-07	1.71504	0.00627815	0.284927	12.5001	3.64387
5395			level4	Succinic anhydride	-12.7567131128246	101.079	224.8	POS									9.54348e-07	7.74927e-09	1.07362e-06	6.78574e-07	2.54099e-05	3.16541e-05	5.04623e-05	3.58421e-05	1.71659	0.042668	0.606148	52.8197	5.72301
5408			level4			174.044	224.8	POS									6.66147e-07	9.13897e-07	7.33704e-07	7.71249e-07	1.13315e-06	1.72516e-06	2.07056e-06	1.64296e-06	1.71105	0.0371268	0.577792	2.13025	1.09103
5409			level4			181.082	224.8	POS									1.6922e-06	1.64495e-06	1.99189e-06	1.77635e-06	3.61868e-07	1.40098e-06	6.62332e-07	8.08394e-07	1.55226	0.0416559	0.599032	0.455088	-1.13578
5418			level4	Perflubutane	17.7432907052984	239.04	224.8	POS									8.61385e-08	7.74927e-09	2.1487e-07	1.02919e-07	6.83045e-07	8.53725e-07	1.11274e-06	8.8317e-07	1.6623	0.00491575	0.259713	8.5812	3.10118
5419			level4			240.054	224.8	POS									4.82637e-08	7.74927e-09	1.37656e-07	6.45562e-08	3.57416e-07	5.225e-07	8.29278e-07	5.69731e-07	1.70036	0.0244276	0.490314	8.82536	3.14165
5426			level4			258.136	224.8	POS									1.6139e-05	1.25922e-05	2.4861e-05	1.78641e-05	2.33371e-07	1.11296e-06	9.60634e-07	7.68989e-07	1.90523	0.041908	0.601577	0.0430467	-4.53795
5427			level4			260.055	224.8	POS									2.657e-06	3.29547e-06	2.6203e-06	2.85759e-06	5.55128e-06	7.12202e-06	5.78188e-06	6.15172e-06	1.89621	0.00356747	0.226083	2.15277	1.10619
5429			level4			274.115	224.8	POS									2.30748e-06	2.23856e-06	2.24907e-06	2.26504e-06	9.31414e-07	1.44632e-06	1.60006e-06	1.32593e-06	1.74403	0.0420006	0.601655	0.585391	-0.772528
5432			level4			280.118	224.8	POS									1.46754e-05	1.64965e-05	1.87649e-05	1.66456e-05	1.07155e-05	1.56885e-06	1.4551e-06	4.57982e-06	1.55107	0.0214011	0.467623	0.275137	-1.86178
5437			level4	2-Deoxy-D-ribose 1,5-bisphosphate	-12.5016023990104	295.094	224.8	POS									2.25054e-06	2.33732e-06	2.09172e-06	2.22652e-06	7.88056e-06	1.18426e-05	1.54404e-05	1.17212e-05	1.92099	0.0488756	0.633164	5.26434	2.39625
5438			level4			296.097	224.8	POS									4.20732e-06	4.37093e-06	2.98385e-06	3.85404e-06	7.45713e-07	1.12677e-06	1.54485e-06	1.13911e-06	1.88476	0.00537269	0.269235	0.295563	-1.75846
5440			level4			311.068	224.8	POS									3.35647e-07	4.94518e-07	3.48354e-07	3.9284e-07	1.2961e-06	2.06203e-06	1.96835e-06	1.77549e-06	1.90794	0.00496584	0.260492	4.51964	2.17621
5441			level4			313.067	224.8	POS									3.7659e-07	3.88666e-07	8.08324e-09	2.5778e-07	1.97585e-06	1.70723e-06	2.5416e-06	2.07489e-06	1.4606	0.00274843	0.206837	8.0491	3.00883
5447			level4			341.962	224.8	POS									7.49e-08	4.89781e-07	1.86694e-07	2.50458e-07	2.44959e-06	3.23262e-06	2.20732e-06	2.62984e-06	1.81564	0.00203626	0.188144	10.5001	3.39233
5450			level4			358.09	224.8	POS									5.36114e-07	6.01669e-07	7.2379e-07	6.20524e-07	2.91417e-06	4.40864e-06	4.35209e-06	3.89163e-06	1.95716	0.0205294	0.462017	6.27153	2.64882
5451			level4			364.094	224.8	POS									2.47465e-07	7.40967e-08	8.08324e-09	1.09882e-07	6.48983e-07	1.9124e-06	1.74738e-06	1.43625e-06	1.62584	0.0301528	0.532708	13.0709	3.70829
5455			level4			380.071	224.8	POS									5.23802e-07	4.50162e-07	5.74419e-07	5.16128e-07	4.05334e-06	6.54407e-06	5.88189e-06	5.4931e-06	1.971	0.0214611	0.467623	10.6429	3.41182
5457			level4			390.191	224.8	POS									8.08559e-09	2.03756e-07	1.12863e-07	1.08235e-07	1.06487e-06	1.96066e-06	2.11431e-06	1.71328e-06	1.68918	0.00844015	0.312888	15.8292	3.98452
5458			level4	N-desmethyltoremifene	7.71407357894786	392.943	224.8	POS									3.01246e-06	4.41696e-06	3.70935e-06	3.71292e-06	1.41593e-06	4.49361e-08	1.57109e-06	1.01065e-06	1.2883	0.0128977	0.379964	0.272198	-1.87727
5460			level4			396.045	224.8	POS									6.31282e-07	1.57108e-07	5.82605e-07	4.56998e-07	1.54182e-06	2.03358e-06	1.41338e-06	1.66293e-06	1.70876	0.00754314	0.302491	3.63881	1.86346
5461			level4			406.335	224.8	POS									5.7243e-07	6.77672e-07	8.33809e-07	6.94637e-07	1.07899e-06	1.52873e-06	1.75143e-06	1.45305e-06	1.77618	0.023167	0.48293	2.09181	1.06475
5463			level4			410.184	224.8	POS									7.5957e-08	1.99315e-07	1.4984e-07	1.41704e-07	5.44821e-07	4.52762e-07	2.44245e-07	4.13943e-07	1.64291	0.0468775	0.625209	2.92118	1.54655
5464			level4	Naphthoquine	-5.30929846810498	410.965	224.8	POS									4.61737e-08	9.68724e-08	1.3348e-07	9.21753e-08	1.05012e-06	1.42356e-06	9.20152e-07	1.13128e-06	1.92852	0.00245395	0.197073	12.2731	3.61743
5469			level4			428.138	224.8	POS									1.00213e-07	1.01804e-07	2.80273e-07	1.60763e-07	1.24675e-06	2.68684e-06	1.83576e-06	1.92312e-06	1.90531	0.0493405	0.633856	11.9624	3.58044
5470			level4			443.067	224.8	POS									8.08559e-09	7.74927e-09	5.79418e-08	2.45922e-08	7.38597e-07	1.2159e-06	1.26211e-06	1.0722e-06	1.90976	0.0236475	0.483565	43.5992	5.44623
5471			level4			444.068	224.8	POS									6.26562e-06	6.53292e-06	5.55165e-06	6.11673e-06	1.67601e-06	6.14418e-07	3.48361e-06	1.92468e-06	1.60117	0.00914035	0.322394	0.314658	-1.66814
5474			level4			454.221	224.8	POS									3.4106e-06	3.23132e-06	2.88651e-06	3.17614e-06	5.2919e-06	6.79238e-06	7.01387e-06	6.36605e-06	1.89006	0.00476346	0.25607	2.00434	1.00312
5475			level4	3-hydroxyguanfacine glucuronide	0.932155626372266	455.224	224.8	POS									5.60511e-07	7.7257e-07	4.47711e-07	5.93597e-07	1.17221e-06	1.40391e-06	1.27132e-06	1.28248e-06	1.80135	0.00409592	0.239651	2.16052	1.11138
5477			level4			462.074	224.8	POS									8.08559e-09	7.74927e-09	8.08324e-09	7.9727e-09	8.23291e-07	1.03194e-06	1.36242e-06	1.07255e-06	1.98705	0.0210519	0.464374	134.528	7.07176
5478			level4			465.048	224.8	POS									8.08559e-09	7.74927e-09	8.08324e-09	7.9727e-09	1.50248e-06	2.69625e-06	2.30003e-06	2.16625e-06	1.98527	0.0254492	0.497442	271.709	8.08592
5481			level4			481.023	224.8	POS									1.75364e-07	4.63635e-08	4.02155e-08	8.73144e-08	8.4416e-07	1.23283e-06	1.19035e-06	1.08911e-06	1.8737	0.00155905	0.170958	12.4735	3.64079
5485			level4			525.258	224.8	POS									5.66256e-07	6.51696e-07	4.06224e-07	5.41392e-07	1.06652e-06	1.21662e-06	1.30289e-06	1.19534e-06	1.83385	0.00279699	0.208376	2.2079	1.14268
5501			level4			184.097	224.6	POS									6.18597e-06	4.04669e-06	5.33157e-06	5.18807e-06	1.82458e-06	1.68753e-06	3.22107e-06	2.24439e-06	1.73687	0.0204951	0.462017	0.432605	-1.20888
5513			level4			383.184	224.6	POS									5.06698e-07	3.36097e-07	4.64314e-07	4.35703e-07	7.80125e-07	7.94166e-07	7.5472e-07	7.76337e-07	1.85797	0.00292326	0.211762	1.7818	0.833338
5515			level4			405.016	224.6	POS									8.08559e-09	9.91474e-08	8.08324e-09	3.84387e-08	3.67279e-07	7.38755e-07	3.19871e-07	4.75302e-07	1.70715	0.0324246	0.548938	12.3652	3.62821
5519			level4			457.128	224.6	POS									5.69458e-07	1.01584e-06	7.02349e-07	7.6255e-07	4.9771e-07	1.13386e-07	7.58725e-08	2.2899e-07	1.54146	0.0476027	0.628826	0.300295	-1.73555
5520			level4			523.029	224.6	POS									1.56551e-06	2.51101e-06	1.98787e-06	2.02146e-06	1.24056e-07	2.95401e-07	5.12333e-07	3.10597e-07	1.85409	0.00443053	0.247987	0.153649	-2.70229
5521			level4			539.003	224.6	POS									1.00929e-06	2.52953e-06	1.91433e-06	1.81772e-06	2.31598e-07	8.31113e-09	2.6409e-07	1.68e-07	1.56443	0.0212762	0.466521	0.0924234	-3.4356
5522			level4	Prunin 6''-O-gallate	-9.67881198493436	587.499	224.6	POS									4.38881e-06	4.34029e-06	3.46518e-06	4.06476e-06	5.17463e-06	6.97839e-06	8.33031e-06	6.82778e-06	1.64677	0.0453809	0.619644	1.67975	0.748247
5528			level4	2,6-Dichlorophenolindophenol sodium salt	0.770139545499307	291.085	224.5	POS									9.6464e-07	1.38154e-06	6.18917e-07	9.88364e-07	2.58822e-06	2.35573e-06	4.37322e-06	3.10572e-06	1.73757	0.0348529	0.565121	3.14229	1.65181
5533			level4	5-hydroxy-2-oxo-4-ureido-2,5-dihydro-1H imidazole-5-carboxylate	0.613567092011925	202.126	224.4	POS									3.70504e-06	2.44686e-06	3.38844e-06	3.18011e-06	7.52818e-07	9.34477e-07	1.34115e-06	1.00948e-06	1.87205	0.00643435	0.286167	0.317436	-1.65546
5544			level4			320.075	224.4	POS									2.14362e-06	3.38491e-06	1.50701e-06	2.34518e-06	5.78259e-07	1.16728e-07	8.8537e-07	5.26785e-07	1.58414	0.0377858	0.580161	0.224625	-2.15441
5547			level4			340.058	224.4	POS									9.876e-07	1.21555e-06	1.25799e-06	1.15371e-06	3.12739e-07	2.9798e-07	2.88638e-07	2.99786e-07	1.97685	0.00915565	0.322394	0.259844	-1.94428
5551			level4			372.046	224.4	POS									2.92913e-06	5.0519e-06	3.5865e-06	3.85584e-06	1.4485e-07	1.5314e-07	1.63579e-07	1.53856e-07	1.98873	0.0275348	0.512419	0.0399021	-4.64739
5555			level4			438.051	224.4	POS									6.32524e-06	8.61408e-06	7.34582e-06	7.42838e-06	3.74473e-07	8.31113e-09	1.80974e-06	7.30842e-07	1.49402	0.00146938	0.167386	0.0983851	-3.34542
5556			level4			448.171	224.4	POS									4.21663e-06	4.9588e-06	4.06975e-06	4.41506e-06	8.84909e-08	8.31113e-09	1.01561e-07	6.61209e-08	1.86874	0.00366145	0.228011	0.0149762	-6.06118
5557			level4			454.026	224.4	POS									3.30712e-06	5.74422e-06	3.85232e-06	4.30122e-06	5.78468e-08	8.31113e-09	3.48095e-07	1.38084e-07	1.77636	0.0279815	0.51616	0.0321035	-4.96113
5559			level4			470.154	224.4	POS									9.20732e-07	1.41179e-06	1.10026e-06	1.14426e-06	7.83955e-09	8.31113e-09	1.08459e-07	4.15366e-08	1.84144	0.00170284	0.178652	0.0362999	-4.78389
5562			level4	Pyridalyl	24.4817974738254	492.135	224.4	POS									9.74791e-07	1.08709e-06	9.02475e-07	9.88118e-07	7.83955e-09	8.31113e-09	1.15736e-08	9.24144e-09	1.99284	0.00298541	0.212127	0.00935257	-6.74042
5565			level4			545.02	224.4	POS									2.06945e-06	2.89497e-06	2.00515e-06	2.32319e-06	1.07417e-07	3.11238e-08	1.4537e-06	5.30748e-07	1.50371	0.0300116	0.532094	0.228457	-2.13001
5566			level4			560.994	224.4	POS									1.27896e-06	1.78766e-06	1.28483e-06	1.45049e-06	7.83955e-09	8.31113e-09	1.15736e-08	9.24144e-09	1.99298	0.0134064	0.38715	0.00637127	-7.2942
5568			level4			707.052	224.4	POS									7.6746e-07	1.15691e-06	1.35254e-06	1.0923e-06	8.47427e-08	8.31113e-09	1.45686e-07	7.95801e-08	1.71062	0.00456983	0.250517	0.0728552	-3.77882
5570			level4			338.099	224.2	POS									2.21053e-06	9.23782e-07	1.67459e-06	1.60297e-06	6.54607e-08	4.0192e-08	5.2063e-07	2.08761e-07	1.67766	0.0261343	0.502362	0.130234	-2.94082
5573			level4			449.174	224.2	POS									4.01575e-07	3.64441e-07	6.27636e-07	4.6455e-07	7.83955e-09	8.31113e-09	1.15736e-08	9.24144e-09	1.97744	0.0310918	0.538582	0.0198933	-5.65157
5574			level4			457.025	224.2	POS									1.26835e-06	2.19455e-06	8.50804e-07	1.4379e-06	4.88781e-08	4.01382e-08	3.74158e-07	1.54392e-07	1.75291	0.0356864	0.569312	0.107373	-3.2193
5581			level4			185.032	224	POS									9.05341e-05	7.38582e-05	8.415e-05	8.28474e-05	3.66198e-06	1.03958e-06	1.188e-05	5.52719e-06	1.80952	0.000189738	0.0756473	0.0667154	-3.90584
5582			level4			186.035	224	POS									4.61426e-06	3.69288e-06	4.39102e-06	4.23272e-06	1.32168e-06	2.91026e-06	2.07051e-06	2.10082e-06	1.70301	0.0164592	0.421829	0.496328	-1.01064
5584			level4			359.091	224	POS									2.01051e-05	2.15482e-05	1.80316e-05	1.9895e-05	1.37811e-06	5.17705e-07	5.35662e-06	2.41748e-06	1.75586	0.000638454	0.123036	0.121512	-3.04083
5586			level4	ORG 20599	8.72836684980125	439.054	224	POS									3.85218e-07	5.28946e-07	2.47752e-07	3.87306e-07	7.83955e-09	4.40973e-08	1.15736e-08	2.11701e-08	1.90139	0.0433797	0.608816	0.0546601	-4.19337
5587			level4			476.017	224	POS									1.60665e-06	1.94784e-06	1.40972e-06	1.65474e-06	7.83955e-09	8.31113e-09	1.15736e-08	9.24144e-09	1.99343	0.00899971	0.321435	0.00558484	-7.48427
5588			level4			622.076	224	POS									2.64365e-06	3.05169e-06	2.60907e-06	2.76813e-06	1.77455e-07	2.84607e-08	3.72823e-07	1.92913e-07	1.77655	0.000120282	0.0648532	0.0696907	-3.84289
5589			level4	CE(16:1(9Z))	7.09944259258574	624.075	224	POS									1.05423e-06	1.58047e-06	6.48379e-07	1.09436e-06	7.83955e-09	7.7275e-08	2.2933e-07	1.04815e-07	1.68258	0.023497	0.483565	0.0957775	-3.38417
5593			level4			222.988	223.9	POS									2.781e-06	3.0654e-06	2.82306e-06	2.88982e-06	4.06497e-07	5.72046e-07	8.69625e-07	6.16056e-07	1.9338	0.000149158	0.0730275	0.213182	-2.22984
5595			level4			268.069	223.9	POS									7.2152e-07	4.47538e-07	4.97369e-07	5.55476e-07	1.47516e-06	1.49399e-06	2.01557e-06	1.66158e-06	1.89968	0.00486412	0.258338	2.99127	1.58076
5596			level4	Chlomethoxyfen	-2.47229649474036	315.127	223.9	POS									3.86325e-06	2.62637e-06	3.49668e-06	3.32877e-06	8.20362e-07	7.36243e-07	1.50932e-06	1.02197e-06	1.83539	0.0063814	0.286122	0.307013	-1.70363
5600			level4			354.078	223.9	POS									1.8617e-06	2.80779e-06	1.94081e-06	2.20343e-06	7.83955e-09	8.31113e-09	1.15736e-08	9.24144e-09	1.99298	0.0185442	0.444135	0.00419411	-7.89742
5601			level4			369.048	223.9	POS									5.16602e-06	8.17729e-06	6.3602e-06	6.56784e-06	1.29951e-07	5.67717e-08	1.6171e-07	1.16144e-07	1.96305	0.0178178	0.437435	0.0176838	-5.82143
5603			level4			371.047	223.9	POS									4.16649e-06	7.69449e-06	3.4286e-06	5.09653e-06	1.45333e-06	3.72711e-07	1.06437e-06	9.6347e-07	1.74511	0.0379135	0.580161	0.189044	-2.4032
5605			level4			395.946	223.9	POS									9.56346e-08	2.91039e-07	5.27825e-08	1.46485e-07	8.89067e-07	1.08204e-06	1.56173e-06	1.17761e-06	1.77781	0.00839337	0.312636	8.03911	3.00704
5612			level4			499.144	223.9	POS									7.85894e-06	1.10566e-05	8.00926e-06	8.97495e-06	1.11208e-07	1.37183e-07	3.76061e-07	2.08151e-07	1.96291	0.0133836	0.386753	0.0231924	-5.4302
5613			level4			500.147	223.9	POS									1.22951e-06	1.77387e-06	1.17365e-06	1.39234e-06	7.83955e-09	8.31113e-09	1.15736e-08	9.24144e-09	1.99291	0.0186228	0.444238	0.00663733	-7.23518
5615			level4			518.119	223.9	POS									2.03361e-06	2.76647e-06	1.88539e-06	2.22849e-06	7.83955e-09	8.31113e-09	1.15736e-08	9.24144e-09	1.99347	0.0147295	0.404515	0.00414695	-7.91373
5616			level4			522.128	223.9	POS									1.85619e-06	2.45738e-06	1.48641e-06	1.93332e-06	7.83955e-09	8.31113e-09	4.21606e-08	1.94371e-08	1.95005	0.0210206	0.464276	0.0100537	-6.63613
5617			level4			528.145	223.9	POS									8.6928e-07	1.14196e-06	6.97412e-07	9.02884e-07	7.83955e-09	8.31113e-09	1.15736e-08	9.24144e-09	1.99244	0.0203305	0.4614	0.0102355	-6.61028
5619			level4			530.612	223.9	POS									4.54502e-07	7.3905e-07	3.72355e-07	5.21969e-07	7.83955e-09	8.31113e-09	1.15736e-08	9.24144e-09	1.98837	0.0438711	0.612466	0.017705	-5.8197
5620			level4			537.099	223.9	POS									3.51621e-06	5.34813e-06	3.68183e-06	4.18205e-06	7.83955e-09	8.31113e-09	1.15736e-08	9.24144e-09	1.99333	0.0190923	0.448557	0.00220978	-8.82188
5622			level4			540.101	223.9	POS									2.75791e-06	4.33843e-06	2.77129e-06	3.28921e-06	7.83955e-09	8.31113e-09	1.15736e-08	9.24144e-09	1.9932	0.0246413	0.491383	0.00280962	-8.47541
5623			level4			543.116	223.9	POS									1.62902e-06	1.99467e-06	1.4409e-06	1.6882e-06	7.83955e-09	8.31113e-09	1.15736e-08	9.24144e-09	1.99344	0.00924331	0.322456	0.00547414	-7.51315
5624			level4			549.13	223.9	POS									3.59256e-07	5.80047e-07	4.84757e-07	4.74687e-07	7.83955e-09	8.31113e-09	3.03924e-07	1.06691e-07	1.52916	0.0351473	0.566429	0.224762	-2.15353
5626			level4			600.085	223.9	POS									8.48868e-07	6.04209e-07	6.93713e-07	7.15597e-07	7.83955e-09	8.31113e-09	1.15736e-08	9.24144e-09	1.9876	0.0100676	0.335533	0.0129143	-6.27489
5627			level4	Modipafant	-9.21599735568775	606.102	223.9	POS									3.35921e-06	3.78573e-06	3.50455e-06	3.54983e-06	7.83955e-09	8.31113e-09	1.15736e-08	9.24144e-09	1.9928	0.00124684	0.157548	0.00260335	-8.58542
5629			level4			612.119	223.9	POS									2.36467e-06	2.51396e-06	1.82986e-06	2.23617e-06	2.27079e-07	8.31113e-09	6.31527e-07	2.88972e-07	1.49161	0.00214316	0.191636	0.129227	-2.95203
5631			level4	Cer(d18:0/22:0)	-8.77553374901736	625.078	223.9	POS									1.02638e-06	1.66656e-06	1.03971e-06	1.24422e-06	4.22587e-08	8.31113e-09	7.05284e-08	4.03661e-08	1.87228	0.0286784	0.521895	0.032443	-4.94595
5632			level4			628.093	223.9	POS									2.26586e-06	2.80379e-06	1.81449e-06	2.29471e-06	1.8675e-07	8.31113e-09	1.19776e-07	1.04946e-07	1.74013	0.00166212	0.177812	0.0457337	-4.4506
5634			level4			689.176	223.9	POS									2.57565e-06	3.18747e-06	2.41887e-06	2.72733e-06	3.59258e-08	8.31113e-09	1.16822e-07	5.36863e-08	1.87863	0.00675945	0.288709	0.0196845	-5.66679
5635			level4			691.08	223.9	POS									9.36118e-07	1.2481e-06	9.19072e-07	1.03443e-06	5.36778e-08	8.31113e-09	1.1529e-07	5.9093e-08	1.79162	0.000936409	0.142962	0.0571262	-4.1297
5636			level4			713.071	223.9	POS									7.74361e-07	1.14541e-06	7.82605e-07	9.00792e-07	7.83955e-09	8.31113e-09	1.15736e-08	9.24144e-09	1.99221	0.0183042	0.442742	0.0102592	-6.60693
5637			level4			774.154	223.9	POS									8.47715e-07	7.73438e-07	7.58437e-07	7.93197e-07	7.96927e-08	8.31113e-09	7.34553e-08	5.38197e-08	1.77583	3.25273e-05	0.0398741	0.0678516	-3.88147
5639			level4			209.012	223.8	POS									1.95276e-06	2.06833e-06	1.49606e-06	1.83905e-06	6.98447e-07	6.48959e-07	3.67789e-07	5.71732e-07	1.86754	0.00334274	0.220408	0.310884	-1.68555
5640			level4			356.086	223.8	POS									1.67704e-06	7.8209e-07	9.28972e-07	1.12937e-06	7.83955e-09	8.31113e-09	3.38961e-07	1.18371e-07	1.644	0.0275345	0.512419	0.104811	-3.25413
5641			level4			532.12	223.8	POS									4.03301e-07	5.85273e-07	3.48537e-07	4.45703e-07	9.23303e-08	1.03019e-07	1.15736e-08	6.89744e-08	1.66372	0.00814486	0.308071	0.154754	-2.69195
5642			level4			291.992	223.7	POS									7.85592e-06	9.76708e-06	8.39781e-06	8.67361e-06	2.473e-06	2.63121e-07	4.7221e-06	2.48607e-06	1.39981	0.0117191	0.361769	0.286625	-1.80276
5644			level4			375.065	223.7	POS									8.12984e-06	8.83044e-06	8.00108e-06	8.32045e-06	3.43855e-06	3.52273e-06	7.93987e-07	2.58509e-06	1.60643	0.00354069	0.225772	0.310691	-1.68645
5645			level4			460.043	223.7	POS									6.56765e-06	7.71354e-06	6.00141e-06	6.76087e-06	3.65183e-07	4.64294e-08	2.08164e-06	8.31082e-07	1.60258	0.00183632	0.181192	0.122925	-3.02414
5646			level4			470.027	223.7	POS									4.95564e-07	5.28889e-07	9.58595e-07	6.61016e-07	7.83955e-09	8.31113e-09	1.15736e-08	9.24144e-09	1.97558	0.0485437	0.631542	0.0139807	-6.16042
5649			level4			521.125	223.7	POS									1.05732e-05	1.43249e-05	1.06125e-05	1.18369e-05	7.83955e-09	8.31113e-09	1.15736e-08	9.24144e-09	1.99378	0.0108832	0.350127	0.000780733	-10.3229
5650			level4			527.142	223.7	POS									5.73175e-06	6.75364e-06	5.78878e-06	6.09139e-06	3.99657e-08	8.31113e-09	8.08397e-07	2.85558e-07	1.71496	0.000162188	0.0756473	0.0468789	-4.41492
5651			level4			546.119	223.7	POS									1.13952e-06	9.75217e-07	8.71402e-07	9.95379e-07	7.83955e-09	8.31113e-09	3.45894e-07	1.20681e-07	1.64021	0.00308928	0.215748	0.121242	-3.04404
5655			level4			130.05	223.5	POS									0.000555686	0.000527854	0.000508966	0.000530835	6.30519e-05	2.52348e-05	0.000135878	7.47216e-05	1.81247	0.000204402	0.0777366	0.140762	-2.82867
5657			level4			101.071	223.5	POS									3.61441e-05	3.21722e-05	3.30798e-05	3.37987e-05	0.000950978	0.00117262	0.00191435	0.00134598	1.9761	0.045912	0.621952	39.8235	5.31555
5659			level4			148.08	223.5	POS									9.23822e-05	8.57489e-05	8.46255e-05	8.75855e-05	9.31664e-06	3.05721e-06	2.0636e-05	1.10033e-05	1.79303	0.000175704	0.0756473	0.125629	-2.99276
5663			level4			192.043	223.5	POS									4.79073e-06	4.21627e-06	4.3091e-06	4.4387e-06	2.76123e-07	2.84945e-08	2.33391e-06	8.79508e-07	1.46868	0.00908763	0.321476	0.198145	-2.33537
5669			level4			307.966	223.5	POS									2.6617e-06	3.10262e-06	2.68574e-06	2.81669e-06	2.55933e-07	6.52582e-08	4.20448e-07	2.47213e-07	1.83033	0.000128403	0.0662683	0.0877673	-3.51017
5670			level4			315.115	223.5	POS									9.94366e-06	3.29034e-06	7.63369e-06	6.9559e-06	1.06187e-06	1.10889e-06	2.13336e-06	1.43471e-06	1.74696	0.0494883	0.634107	0.206258	-2.27748
5673			level4			337.109	223.5	POS									3.3719e-06	2.68044e-06	3.09354e-06	3.04863e-06	1.78387e-06	2.37737e-06	2.32277e-06	2.16134e-06	1.67867	0.0324658	0.549139	0.708954	-0.496236
5674			level4	Captafol	2.93186577706539	350.069	223.5	POS									2.95368e-06	4.09273e-06	3.55559e-06	3.534e-06	2.39349e-07	7.75288e-08	5.07027e-07	2.74635e-07	1.84838	0.000756589	0.132792	0.0777122	-3.68572
5677			level4	Bromucozole	-8.42456676445959	378.068	223.5	POS									3.44514e-06	3.45934e-06	3.08827e-06	3.33092e-06	2.04785e-07	8.31113e-09	1.47286e-06	5.61984e-07	1.43457	0.00430584	0.244721	0.168717	-2.56732
5682			level4			477.161	223.5	POS									6.27554e-06	9.03207e-06	6.3022e-06	7.20327e-06	2.90691e-08	1.2954e-07	1.60392e-07	1.06333e-07	1.9519	0.016057	0.41971	0.0147618	-6.08198
5683			level4	4-(7-(((1R)-1-((3-Chloro-2-thienyl)methyl)propyl)amino)-3H-imidazo(4,5-b)pyridin-3-yl)-N-ethyl-2,3-dihydroxycyclopentanecarboxamide, (1S,2R,3S,4R)-	4.23296583750251	479.019	223.5	POS									9.26839e-07	9.47895e-07	7.07707e-07	8.60814e-07	1.04429e-07	8.31113e-09	3.85569e-07	1.66103e-07	1.46704	0.00708536	0.295304	0.19296	-2.37362
5685			level4			496.137	223.5	POS									1.39472e-06	1.92459e-06	1.17385e-06	1.49772e-06	7.83955e-09	8.31113e-09	1.15736e-08	9.24144e-09	1.99302	0.021668	0.469364	0.00617032	-7.34044
5691			level4	SM(d20:1/18:1(12Z)-2OH(9,10))	-17.8380577164471	790.126	223.5	POS									4.74702e-07	5.5899e-07	5.06318e-07	5.13336e-07	7.83955e-09	8.31113e-09	1.15736e-08	9.24144e-09	1.99152	0.00232445	0.19449	0.0180027	-5.79564
5692			level4			131.053	223.3	POS									3.01527e-05	2.75785e-05	2.62844e-05	2.80052e-05	4.81906e-06	7.08796e-06	6.99367e-06	6.30023e-06	1.97417	8.93537e-05	0.0563947	0.224966	-2.15222
5695			level4			245.044	223.3	POS									1.57204e-05	2.06456e-05	1.6823e-05	1.77297e-05	2.97492e-06	7.96652e-07	4.29988e-06	2.69048e-06	1.77564	0.00114181	0.154063	0.15175	-2.72023
5698			level4			84.0443	223.1	POS									0.000134794	0.000125177	0.000155221	0.000138398	3.85674e-05	2.87801e-05	4.55061e-05	3.76179e-05	1.93237	0.000566709	0.1195	0.27181	-1.87933
5699			level4	1,1,1-Trifluoroethane	-8.05083233173531	85.0476	223.1	POS									5.5618e-06	6.39417e-06	5.97685e-06	5.97761e-06	1.58174e-06	1.2118e-06	1.27046e-06	1.35467e-06	1.97325	6.46219e-05	0.0520321	0.226624	-2.14163
5700			level4	Dihydroxyfumarate	13.6650660830586	149.08	223.1	POS									8.40287e-06	8.54483e-06	7.7948e-06	8.2475e-06	2.6686e-07	2.3609e-06	1.26045e-06	1.29607e-06	1.7482	0.000425476	0.111928	0.157147	-2.66982
5704			level4	2-Hydroxy-3-carboxy-6-oxo-7-methylocta-2,4-dienoate	-17.8642560190701	229.202	223.1	POS									5.50892e-07	2.99885e-07	5.47511e-07	4.66096e-07	1.14598e-06	1.37986e-06	2.14692e-06	1.55759e-06	1.82545	0.0253196	0.496541	3.34177	1.74061
5705			level4			230.043	223.1	POS									3.59076e-07	2.96117e-07	2.76253e-07	3.10482e-07	6.86163e-07	6.51943e-07	6.9067e-07	6.76259e-07	1.95108	0.000192666	0.0756473	2.17809	1.12306
5707			level4			267.026	223.1	POS									1.42394e-05	1.83474e-05	1.57174e-05	1.61014e-05	3.08129e-06	1.07486e-06	6.60247e-06	3.58621e-06	1.69517	0.00340828	0.222556	0.222726	-2.16666
5713			level4			394.042	223.1	POS									9.74688e-07	1.02756e-06	1.13601e-06	1.04609e-06	7.83955e-09	3.14047e-08	3.20041e-07	1.19762e-07	1.67056	0.00112835	0.153064	0.114485	-3.12677
5714			level4			461.046	223.1	POS									3.18658e-07	5.10301e-07	3.68679e-07	3.99213e-07	7.83955e-09	8.31113e-09	1.15736e-08	9.24144e-09	1.98918	0.0209416	0.463975	0.0231492	-5.4329
5716			level4			478.165	223.1	POS									7.92355e-07	1.41912e-06	8.15691e-07	1.00905e-06	7.83955e-09	8.31113e-09	1.15736e-08	9.24144e-09	1.99054	0.0396104	0.590588	0.00915851	-6.77067
5725			level4			246.048	222.7	POS									4.79572e-07	8.37305e-07	4.49627e-07	5.88834e-07	6.69754e-08	5.84196e-08	2.13363e-07	1.12919e-07	1.79555	0.0239363	0.485616	0.191768	-2.38257
5731			level4			267.076	222.6	POS									1.75804e-06	1.80431e-06	3.01282e-06	2.19172e-06	2.82219e-07	3.88023e-07	5.03724e-07	3.91322e-07	1.91495	0.0453602	0.619644	0.178545	-2.48564
5742			level4			199.13	222.3	POS									1.8885e-06	1.94797e-06	1.64654e-06	1.82767e-06	1.00903e-06	1.13491e-06	1.15736e-08	7.18504e-07	1.10382	0.039105	0.58837	0.393125	-1.34694
5746			level4			268.03	222.2	POS									2.6826e-07	5.11553e-07	3.07066e-07	3.62293e-07	5.58714e-08	6.47273e-08	1.72715e-07	9.77713e-08	1.75218	0.0349142	0.565121	0.269868	-1.88967
5753			level4			365.003	222.1	POS									3.5415e-07	5.58577e-07	4.26178e-07	4.46302e-07	9.66396e-08	8.31113e-09	2.74368e-07	1.2644e-07	1.3555	0.0314671	0.541333	0.283305	-1.81957
5758			level4			386.984	221.9	POS									2.90713e-07	2.07043e-07	2.82426e-07	2.60061e-07	7.83955e-09	8.31113e-09	1.39223e-07	5.17911e-08	1.59322	0.0152323	0.411896	0.19915	-2.32807
5760			level4			326.063	221.7	POS									8.76653e-07	1.10703e-06	7.42176e-07	9.08621e-07	4.09611e-08	8.31113e-09	1.90675e-07	7.99825e-08	1.71556	0.00233712	0.194693	0.0880263	-3.50592
5780			level4	Fosetyl	-8.87423681655452	111.055	220.5	POS									0.000102373	0.000110643	0.000108313	0.000107109	6.45282e-06	7.96079e-06	1.42625e-05	9.55872e-06	1.96368	9.12242e-06	0.0194285	0.0892425	-3.48612
5844			level4			227.954	219.1	POS									1.0681e-06	1.56485e-06	8.08324e-09	8.80345e-07	2.94022e-06	2.89157e-06	2.14532e-06	2.65904e-06	1.09755	0.0277885	0.515303	3.02045	1.59476
5851			level4	Urea-1-carboxylate	16.5608351719605	105.074	219	POS									2.65151e-06	2.6773e-06	2.63288e-06	2.6539e-06	4.518e-06	4.43178e-06	4.9934e-06	4.64772e-06	1.97284	0.00733305	0.300715	1.75128	0.808412
5859			level4			374.073	218.9	POS									2.18232e-07	3.15218e-07	2.12104e-07	2.48518e-07	7.83955e-09	8.31113e-09	1.15736e-08	9.24144e-09	1.98903	0.0188269	0.447007	0.0371862	-4.74909
5860			level4	Dialifor	-14.1593486587479	394.848	218.9	POS									1.16907e-06	1.70162e-06	1.68041e-06	1.51703e-06	2.62208e-06	2.12788e-06	2.1027e-06	2.28422e-06	1.6612	0.0341448	0.560685	1.50572	0.590449
5866			level4	1,2-Dinitroglycerin	1.77606432046585	183.096	218.5	POS									3.57171e-06	2.34633e-06	3.26076e-06	3.0596e-06	9.31305e-07	8.06647e-07	2.05015e-06	1.2627e-06	1.65381	0.0291646	0.524708	0.412701	-1.27683
5876			level4			102.001	218.1	POS									7.76399e-07	7.59163e-07	7.05766e-07	7.47109e-07	4.01269e-07	3.99003e-07	6.16654e-07	4.72309e-07	1.71331	0.0217289	0.469819	0.632181	-0.66159
5893			level4			199.119	218	POS									1.27625e-06	1.13801e-06	1.32608e-06	1.24678e-06	1.86301e-07	1.9834e-07	4.72453e-07	2.85698e-07	1.862	0.000915204	0.141243	0.229149	-2.12564
5910			level4			296.94	217.7	POS									4.20258e-07	5.38791e-07	2.85748e-07	4.14932e-07	2.33884e-06	1.46958e-06	2.86828e-06	2.22557e-06	1.88686	0.0119573	0.364326	5.36368	2.42322
5914			level4			476.951	217.7	POS									3.90521e-08	1.03696e-07	8.08324e-09	5.02772e-08	1.63958e-07	1.70472e-07	2.47279e-07	1.93903e-07	1.4706	0.0208868	0.463499	3.85667	1.94736
5929			level4	4-Chloro-alpha-[4-[2-(diethylamino)ethoxy]phenyl]-alpha-phenylbenzeneethanol	-2.77516428450827	424.981	217.5	POS									2.76654e-07	2.88753e-07	1.73985e-07	2.46464e-07	3.05033e-08	3.69744e-08	1.68241e-07	7.8573e-08	1.59203	0.0438774	0.612466	0.318801	-1.64927
5959			level4			428.919	216.9	POS									1.63091e-06	2.50557e-06	2.06023e-06	2.06557e-06	8.61969e-07	4.31571e-07	4.8099e-07	5.9151e-07	1.84601	0.00679203	0.288729	0.286366	-1.80407
5976			level4	Pyrimidifen	18.3203222368509	378.922	216.4	POS									2.21483e-07	2.15011e-06	7.06789e-07	1.02613e-06	2.95891e-06	2.36848e-06	3.62003e-06	2.98247e-06	1.43552	0.0456776	0.620516	2.90654	1.5393
5981			level4			343.942	216.3	POS									2.26415e-06	3.73031e-06	2.89747e-06	2.96398e-06	9.90268e-07	2.9632e-07	7.4249e-07	6.76359e-07	1.76933	0.00827291	0.310198	0.228193	-2.13167
5984			level4			327.968	216.2	POS									4.80328e-06	6.26595e-06	5.16884e-06	5.41269e-06	2.38473e-06	1.12517e-06	3.37448e-06	2.29479e-06	1.62208	0.0165384	0.422586	0.423966	-1.23798
5985			level4			242.99	216.1	POS									3.52098e-06	4.51455e-06	3.72728e-06	3.92094e-06	1.5783e-06	1.91384e-06	2.62854e-06	2.04023e-06	1.81242	0.0122266	0.36831	0.520342	-0.942469
5989			level4			297.087	216.1	POS									7.22115e-08	4.31563e-08	8.56142e-08	6.6994e-08	4.55698e-06	6.69768e-06	8.09711e-06	6.45059e-06	1.98225	0.0250165	0.495051	96.2861	6.58926
5993			level4			284.017	216	POS									2.51825e-06	3.57143e-06	2.63228e-06	2.90732e-06	8.52234e-07	7.0619e-07	1.63846e-06	1.06563e-06	1.7791	0.014043	0.395495	0.366533	-1.44799
5995			level4			298.09	216	POS									2.84532e-08	7.9382e-08	6.37018e-08	5.7179e-08	5.69964e-07	8.78984e-07	1.14021e-06	8.63051e-07	1.91236	0.0383896	0.583661	15.0938	3.91589
6001			level4			412.945	215.8	POS									2.73891e-06	3.48908e-06	2.87881e-06	3.0356e-06	1.2771e-06	4.50331e-07	1.85086e-06	1.19276e-06	1.54967	0.0168969	0.426882	0.392925	-1.34767
6007			level4	3,3',5,5'-Tetrachloro-4,4'-biphenyldiol	-2.39701123641929	324.993	215.7	POS									4.90578e-06	5.57131e-06	4.72121e-06	5.0661e-06	1.97187e-06	8.61201e-07	4.045e-06	2.29269e-06	1.46062	0.0456992	0.620516	0.452555	-1.14383
6011			level4			469.007	215.7	POS									1.04155e-06	1.11958e-06	7.89811e-07	9.83645e-07	7.83955e-09	8.31113e-09	5.71068e-08	2.44192e-08	1.90793	0.000681648	0.127346	0.0248252	-5.33205
6016			level4			119.07	215.6	POS									1.13832e-06	1.06035e-06	1.33125e-06	1.17664e-06	1.87899e-07	1.76256e-07	5.2996e-07	2.98038e-07	1.7956	0.00339737	0.22229	0.253296	-1.9811
6021			level4			384.03	215.6	POS									2.05843e-06	2.14082e-06	1.73368e-06	1.97764e-06	4.04551e-08	4.9244e-08	7.88596e-07	2.92765e-07	1.66358	0.00370887	0.229288	0.148037	-2.75597
6024			level4			513.897	215.6	POS									4.52562e-07	7.257e-07	3.17536e-07	4.98599e-07	1.75261e-07	8.31113e-09	4.57438e-08	7.64387e-08	1.575	0.0316571	0.542365	0.153307	-2.7055
6026			level4			218.033	215.5	POS									7.45376e-06	8.7968e-06	7.98495e-06	8.0785e-06	3.96584e-06	3.65688e-06	6.75263e-06	4.79178e-06	1.63826	0.0361046	0.571648	0.593152	-0.753525
6027			level4			230.045	215.5	POS									2.11723e-07	2.68101e-07	3.09437e-06	1.1914e-06	3.81386e-06	3.90691e-06	4.65772e-06	4.12616e-06	1.54709	0.0411775	0.597803	3.4633	1.79215
6037			level4			299.053	215.4	POS									1.85602e-06	2.05071e-06	1.60265e-06	1.83646e-06	1.66561e-07	1.26043e-07	5.24811e-07	2.72472e-07	1.84465	0.000993453	0.146618	0.148368	-2.75275
6039			level4			409.971	215.3	POS									1.23433e-06	1.43412e-06	1.30576e-06	1.32474e-06	3.48299e-07	4.80923e-07	8.16107e-07	5.48443e-07	1.78036	0.00678223	0.288709	0.414001	-1.27229
6046			level4			484.983	215.2	POS									2.59433e-07	3.08596e-07	4.85044e-07	3.51024e-07	7.83955e-09	8.31113e-09	1.15736e-08	9.24144e-09	1.97461	0.0378605	0.580161	0.0263271	-5.24731
6069			level4			466.032	214.7	POS									3.05135e-07	3.31248e-07	2.18463e-07	2.84948e-07	7.83955e-09	8.31113e-09	7.26881e-08	2.96129e-08	1.77693	0.00318335	0.216951	0.103924	-3.2664
6081			level4	Anipamil	2.15705776856295	521.81	214.4	POS									7.33102e-08	2.69261e-07	9.47938e-08	1.45788e-07	4.39374e-07	3.30011e-07	3.93348e-07	3.87577e-07	1.59393	0.0255802	0.497442	2.65849	1.41061
6088			level4			565.985	214.2	POS									4.11704e-07	4.61638e-07	3.02786e-07	3.92043e-07	5.4004e-08	8.31113e-09	2.40168e-07	1.00828e-07	1.44756	0.0266455	0.504205	0.257186	-1.95912
6092			level4			398.004	214.1	POS									6.50119e-07	8.45594e-07	7.26372e-07	7.40695e-07	5.74196e-07	2.3386e-07	4.17869e-07	4.08642e-07	1.50125	0.0431344	0.607777	0.5517	-0.858043
6109			level4			344.193	213.6	POS									1.92919e-06	6.0876e-07	8.44236e-07	1.1274e-06	3.90776e-06	4.07714e-06	5.35527e-06	4.44672e-06	1.80379	0.00559097	0.273864	3.94424	1.97975
6116			level4			322.223	213.4	POS									7.6974e-08	7.74927e-09	7.45179e-08	5.30804e-08	2.32694e-07	4.44137e-07	6.64679e-07	4.4717e-07	1.6809	0.0359063	0.570895	8.42439	3.07457
6155			level4			174.123	211.6	POS									3.87959e-05	2.40284e-05	3.30537e-05	3.19594e-05	1.46315e-07	7.2718e-07	1.15736e-08	2.95023e-07	1.83258	0.0177204	0.436722	0.00923119	-6.75927
6187			level4	1,6-Di-O-phosphono-D-fructose	-23.7467437388088	341.113	209.9	POS									9.62291e-08	1.92228e-07	1.66521e-07	1.51659e-07	4.02774e-07	7.38542e-07	8.6166e-07	6.67659e-07	1.81136	0.0211456	0.465717	4.40236	2.13828
6191			level4			348.101	209.8	POS									1.20079e-07	1.157e-07	2.32325e-07	1.56034e-07	2.12374e-06	1.68458e-06	2.59159e-06	2.1333e-06	1.9688	0.0155257	0.414726	13.672	3.77315
6202			level4	Safranin	7.76240883781169	351.855	209.6	POS									2.79734e-06	2.93585e-06	3.15237e-06	2.96185e-06	1.99146e-06	1.47524e-06	2.11633e-06	1.86101e-06	1.76796	0.0076832	0.304189	0.628325	-0.670416
6217			level4			188.128	209.2	POS									2.55752e-06	1.32654e-06	1.91685e-06	1.93364e-06	4.83979e-06	5.6511e-06	7.4956e-06	5.9955e-06	1.85793	0.009241	0.322456	3.10063	1.63256
6272			level4	2,4-Oxazolidinedione	-21.537487260155	102.066	207.7	POS									3.07065e-05	2.51626e-05	2.51119e-05	2.69937e-05	1.00617e-06	1.31641e-05	1.80181e-06	5.32401e-06	1.66313	0.00754896	0.302491	0.197232	-2.34204
6303			level4			294.982	207.3	POS									8.62184e-07	8.65314e-07	9.64017e-07	8.97172e-07	1.14094e-06	1.18276e-06	1.25289e-06	1.1922e-06	1.90575	0.0032213	0.218162	1.32884	0.410168
6341			level4			419.917	207.2	POS									3.07528e-07	2.64197e-07	4.90281e-07	3.54002e-07	6.37794e-07	1.4827e-06	1.26886e-06	1.12978e-06	1.73232	0.04194	0.601577	3.19146	1.67422
6383			level4			312.949	206.9	POS									1.48221e-07	5.6285e-07	4.57309e-07	3.8946e-07	9.87e-07	1.48068e-06	1.69518e-06	1.38762e-06	1.6589	0.0149228	0.407476	3.56294	1.83307
6434			level4			452.943	206.8	POS									2.22704e-07	1.02769e-07	1.95809e-07	1.73761e-07	4.84804e-07	2.93343e-07	5.77986e-07	4.52045e-07	1.71005	0.0381338	0.581768	2.60154	1.37936
6445			level4			132.055	206.7	POS									1.20638e-06	1.46139e-06	1.29306e-06	1.32027e-06	4.70189e-07	6.68948e-07	1.15736e-08	3.8357e-07	1.26075	0.0108926	0.350165	0.290523	-1.78328
6471			level4			336.098	206.7	POS									2.89422e-07	2.43186e-07	1.59294e-07	2.30634e-07	1.42654e-07	8.18526e-08	1.15736e-08	7.86934e-08	1.35222	0.0473988	0.627004	0.341204	-1.55129
6503			level4	4,6-Dichloropyrimidine-5-carboxylic acid	-8.16975852416221	193.986	206.5	POS									6.11705e-06	9.46593e-06	5.70965e-06	7.09754e-06	1.47984e-05	1.24545e-05	2.14263e-05	1.62264e-05	1.72615	0.0359826	0.571443	2.2862	1.19295
6651			level4			326.889	202.8	POS									6.42655e-07	7.69269e-07	7.16945e-07	7.09623e-07	4.31957e-07	2.4945e-07	5.00056e-07	3.93821e-07	1.62282	0.0192844	0.450738	0.554972	-0.849513
6722			level4			363.933	201.7	POS									6.87643e-06	1.00558e-05	9.53672e-06	8.823e-06	4.34471e-06	5.59769e-06	3.66688e-06	4.53642e-06	1.78537	0.0195247	0.453647	0.514159	-0.959713
6730			level4			412.834	201.5	POS									2.09111e-07	1.23642e-07	2.10094e-07	1.80949e-07	4.16793e-07	3.20467e-07	5.25914e-07	4.21058e-07	1.7901	0.021898	0.471084	2.32694	1.21843
6734			level4	p-Fluorohippuric acid	-4.44602236704287	198.171	201.3	POS									2.65584e-06	2.73985e-06	2.83838e-06	2.74469e-06	1.95678e-07	2.92684e-07	5.07226e-07	3.31862e-07	1.9419	2.21383e-05	0.0376376	0.120911	-3.04798
6752			level4			173.165	201	POS									8.61755e-06	3.74111e-06	9.77603e-06	7.37823e-06	7.56243e-07	1.42384e-06	1.81811e-06	1.33273e-06	1.79509	0.0321419	0.546541	0.18063	-2.46889
6765			level4	Maclurin	2.37743926830605	263.223	200.8	POS									3.12362e-05	3.44134e-05	3.72269e-05	3.42921e-05	4.08175e-05	4.00871e-05	4.42283e-05	4.1711e-05	1.7214	0.0260445	0.501748	1.21634	0.282549
6785			level4			334.956	200.6	POS									1.97873e-06	2.89399e-06	1.6326e-06	2.16844e-06	3.24127e-07	1.35969e-06	5.44373e-07	7.42731e-07	1.65104	0.0438784	0.612466	0.342519	-1.54575
6793			level4			374.229	200.5	POS									1.07787e-07	4.54987e-08	4.5261e-08	6.61824e-08	2.91855e-07	3.04701e-07	5.68096e-07	3.88217e-07	1.84836	0.0252217	0.496204	5.86587	2.55235
6797			level4			198.087	200.3	POS									6.7088e-07	7.7955e-07	8.49445e-07	7.66625e-07	1.67559e-06	1.71818e-06	1.72653e-06	1.70677e-06	1.9662	6.52738e-05	0.0520321	2.22634	1.15468
6819			level4	Cer(d18:1/16:0)	-15.7586706988753	538.899	200.2	POS									8.86096e-07	1.20512e-06	1.20376e-06	1.09832e-06	6.45068e-07	8.1613e-07	4.54384e-07	6.38528e-07	1.63161	0.0366592	0.574942	0.581366	-0.782482
6849			level4	2-Amino-3-(4-iodophenyl)propanoic acid	23.784559995425	292.102	199.7	POS									4.7514e-07	5.43674e-07	6.17439e-07	5.45418e-07	1.71539e-07	2.35889e-07	3.71472e-07	2.59633e-07	1.72328	0.0164236	0.421829	0.476026	-1.07089
6868			level4			143.101	199.3	POS									4.68581e-06	6.67756e-06	7.07792e-06	6.1471e-06	5.78727e-07	6.25698e-07	1.59305e-06	9.32491e-07	1.88578	0.00299802	0.212127	0.151696	-2.72074
6871			level4			218.108	199.3	POS									9.07881e-07	1.23438e-06	1.74719e-06	1.29648e-06	5.61991e-07	3.09884e-07	1.15736e-08	2.94483e-07	1.33987	0.0263571	0.503685	0.22714	-2.13835
6876			level4	Guanidine, N-(4-chlorophenyl)-N'-cyano-N''-(6-cyano-3,4-dihydro-3-hydroxy-2,2-dimethyl-2H-1-benzopyran-4-yl)-, trans-	6.87987874189565	396.86	199.3	POS									1.0061e-06	4.21221e-07	1.18121e-06	8.69508e-07	1.86203e-06	1.72512e-06	1.74377e-06	1.77697e-06	1.60639	0.0178047	0.437435	2.04365	1.03115
6912			level4	Cer(d18:1/20:4(6E,8Z,11Z,14Z)+=O(5))	3.20598192157175	600.95	198.8	POS									3.27245e-07	3.99114e-07	3.96714e-07	3.74358e-07	1.77978e-07	2.55251e-07	2.94993e-07	2.42741e-07	1.64417	0.0342065	0.560797	0.64842	-0.625
6914			level4	Metamitron	13.9625325028347	203.223	198.7	POS									6.33905e-06	1.20481e-05	1.7754e-05	1.2047e-05	2.75658e-05	2.06034e-05	2.18123e-05	2.33272e-05	1.54533	0.0455706	0.620153	1.93634	0.953333
6989			level4			141.993	197.8	POS									1.15304e-05	8.61174e-06	8.55829e-06	9.56683e-06	6.60701e-06	4.86146e-07	9.26434e-07	2.6732e-06	1.48518	0.035167	0.566429	0.279423	-1.83947
6991			level4			162.907	197.8	POS									7.10035e-07	7.74927e-09	6.90417e-07	4.694e-07	1.49852e-06	1.08347e-06	1.16306e-06	1.24835e-06	1.18977	0.0417603	0.600128	2.65946	1.41113
6994			level4			204.111	197.8	POS									4.39189e-07	3.32088e-07	1.51783e-07	3.07687e-07	1.08448e-06	1.24311e-06	1.60248e-06	1.31002e-06	1.79761	0.00456935	0.250517	4.25765	2.09006
7001			level4			333.006	197.8	POS									1.63795e-05	1.09236e-05	1.59535e-05	1.44189e-05	8.52959e-07	7.75598e-07	1.47302e-06	1.03386e-06	1.95643	0.0155297	0.414726	0.0717017	-3.80185
7006			level4	Tritriacontane	16.3981819472437	465.908	197.8	POS									5.56103e-07	4.32528e-07	5.41129e-07	5.0992e-07	7.38648e-07	7.02244e-07	8.63933e-07	7.68275e-07	1.81082	0.0144996	0.400307	1.50666	0.591351
7025			level4			232.168	197.4	POS									1.32895e-06	1.32108e-06	1.31818e-06	1.32274e-06	6.06252e-07	7.53289e-07	8.08264e-07	7.22602e-07	1.93331	0.00978672	0.331261	0.546293	-0.872252
7042			level4			163.975	197.3	POS									2.36451e-06	2.27652e-06	1.91762e-06	2.18622e-06	1.24531e-06	1.38852e-06	1.15736e-08	8.81803e-07	1.08424	0.0464713	0.624085	0.403347	-1.30991
7076			level4			136.94	196.9	POS									9.08608e-06	1.04061e-05	8.88022e-06	9.45748e-06	2.45839e-05	2.40644e-05	3.25194e-05	2.70559e-05	1.9414	0.00317609	0.216951	2.86079	1.51642
7117			level4	PQQ	-12.3456266694699	331.209	196.7	POS									1.55302e-06	1.43031e-06	1.61849e-06	1.53394e-06	2.21854e-06	2.02006e-06	2.46108e-06	2.23323e-06	1.89165	0.00731807	0.300715	1.45588	0.541889
7162			level4			105.008	196	POS									0.00186468	0.00167555	0.00178003	0.00177342	5.87136e-07	4.98468e-07	1.95317e-06	1.01292e-06	1.98126	0.000950334	0.144055	0.00057117	-10.7738
7222			level4			123.055	195.5	POS									1.58899e-06	7.74927e-09	1.97885e-06	1.19187e-06	2.95388e-06	3.11991e-06	3.83616e-06	3.30331e-06	1.16553	0.0330279	0.552345	2.77155	1.47069
7228			level4			233.012	195.5	POS									6.91966e-07	6.40843e-07	7.38309e-07	6.90373e-07	1.29134e-06	1.36161e-06	1.61677e-06	1.42324e-06	1.94904	0.00204689	0.188616	2.06155	1.04373
7276			level4			575.993	195.3	POS									8.12011e-07	1.2713e-06	9.55192e-07	1.01284e-06	1.39117e-06	2.01673e-06	2.40385e-06	1.93725e-06	1.63095	0.0465504	0.624085	1.9127	0.93561
7277			level4	DG(16:0/22:6(5Z,7Z,10Z,13Z,16Z,19Z)-OH(4)/0:0)	-1.0298498148672	657.996	195.3	POS									7.75643e-07	9.69444e-07	7.94331e-07	8.46473e-07	1.21861e-06	1.41338e-06	1.83841e-06	1.49013e-06	1.75108	0.0290246	0.5236	1.7604	0.815907
7297			level4			296.993	195.1	POS									8.32776e-07	2.83374e-07	3.96084e-07	5.04078e-07	2.38913e-06	1.0633e-06	2.12528e-06	1.85924e-06	1.73538	0.0365496	0.574264	3.68839	1.88299
7345			level4	Astin I	15.440382594939	553.036	195.1	POS									8.0285e-08	4.91494e-07	1.51031e-07	2.40937e-07	6.23674e-07	8.20535e-07	7.75908e-07	7.40039e-07	1.54215	0.0236009	0.483565	3.07151	1.61895
7412			level4	DG(14:0/0:0/22:2n6)	-4.79323671499336	622.004	194.7	POS									8.11048e-06	5.47611e-06	8.56444e-06	7.38367e-06	1.16186e-06	1.21254e-06	2.28575e-06	1.55339e-06	1.88754	0.00480382	0.256736	0.210381	-2.24892
7431			level4			374.994	194.6	POS									3.82307e-06	4.98441e-06	4.74778e-06	4.51842e-06	9.65688e-06	1.08018e-05	1.53562e-05	1.19383e-05	1.87614	0.0139509	0.394827	2.64213	1.4017
7478			level4			462.914	194.3	POS									1.54233e-06	1.79971e-06	1.42753e-06	1.58986e-06	2.2677e-06	2.50171e-06	2.9295e-06	2.5663e-06	1.80382	0.0118545	0.363791	1.61417	0.690795
7556			level4			405.023	193.8	POS									2.81019e-06	1.89535e-06	2.83037e-06	2.51197e-06	7.57392e-07	9.88754e-07	1.51699e-06	1.08771e-06	1.73575	0.0202556	0.460892	0.433011	-1.20753
7584			level4			884.925	193.8	POS									1.91194e-06	3.1514e-06	3.21099e-06	2.75811e-06	1.15333e-06	1.25068e-06	1.60261e-06	1.33554e-06	1.75169	0.0329745	0.552233	0.484223	-1.04626
7627			level4			518.966	193.4	POS									3.90361e-06	2.58992e-06	2.35042e-06	2.94798e-06	4.98675e-06	4.57046e-06	7.00294e-06	5.52005e-06	1.67377	0.0449865	0.618927	1.87248	0.904954
7640			level4	Erioglaucine A	-5.16953752070273	750.896	193.4	POS									1.40694e-06	1.44408e-06	1.61965e-06	1.49022e-06	1.01725e-06	8.64826e-07	1.0483e-06	9.76794e-07	1.86167	0.00407378	0.239012	0.655468	-0.609404
7714			level4			344.97	192.7	POS									0.000278344	0.0003593	0.000327383	0.000321675	2.54116e-07	2.53888e-06	4.05559e-06	2.28286e-06	1.91923	0.00530916	0.268579	0.00709678	-7.13862
7824			level4			715.456	192.1	POS									3.431e-06	2.56915e-06	2.41004e-06	2.8034e-06	4.36127e-06	3.96169e-06	4.3686e-06	4.23052e-06	1.75843	0.0143404	0.398713	1.50907	0.593661
7830			level4			757.444	192.1	POS									2.4494e-06	1.97674e-06	1.87147e-06	2.0992e-06	9.09227e-07	6.85125e-07	6.53987e-07	7.49446e-07	1.92103	0.00228866	0.194257	0.357015	-1.48594
7879			level4	TG(16:0/16:0/20:0)	24.9272972169593	864.476	191.9	POS									2.83883e-06	1.91582e-06	2.35087e-06	2.3685e-06	7.35543e-07	1.67805e-06	1.15736e-08	8.08389e-07	1.16911	0.0473274	0.626723	0.341308	-1.55086
7922			level4	PE(18:3(6Z,9Z,12Z)/P-16:0)	12.7848781000421	698.981	191.7	POS									1.96504e-06	1.09805e-06	1.90876e-06	1.65729e-06	3.07416e-06	4.0575e-06	6.16049e-06	4.43072e-06	1.74104	0.0435885	0.61054	2.67348	1.41872
7977			level4	Chlorquinaldol	8.43337571789914	229.079	191.4	POS									1.30762e-05	9.84003e-06	1.07594e-05	1.12252e-05	2.55716e-06	3.76774e-06	5.8501e-06	4.05833e-06	1.8144	0.00622596	0.284798	0.361537	-1.46778
8047			level4	PG(18:3(6Z,9Z,12Z)/PGJ2)	-0.0930725357564122	824.021	191	POS									4.37902e-06	4.01641e-06	5.82519e-06	4.74021e-06	2.91955e-06	2.46506e-06	1.15736e-08	1.79873e-06	1.06754	0.0499073	0.635326	0.379462	-1.39797
8078			level4			422.997	190.4	POS									1.29776e-05	1.223e-05	1.10646e-05	1.20907e-05	1.56401e-05	1.4161e-05	1.59287e-05	1.52433e-05	1.77086	0.0156311	0.415925	1.26074	0.334269
8133			level4			176.018	189.9	POS									7.68151e-06	5.46039e-06	5.83399e-06	6.3253e-06	8.57916e-06	1.06846e-05	9.9503e-06	9.73803e-06	1.7301	0.0208907	0.463499	1.53954	0.622496
8166			level4			712.522	189.9	POS									5.25549e-06	5.20507e-06	4.45269e-06	4.97108e-06	6.44703e-06	7.11791e-06	9.57245e-06	7.71246e-06	1.67277	0.0496278	0.634579	1.55147	0.633632
8272			level4			340.071	189.6	POS									2.4301e-05	2.23449e-05	1.94118e-05	2.20192e-05	3.77852e-05	3.44933e-05	4.3535e-05	3.86045e-05	1.88105	0.00522883	0.266587	1.75322	0.810008
8303			level4			708.035	189.6	POS									1.17707e-05	5.7709e-06	6.6147e-06	8.0521e-06	1.20677e-05	1.608e-05	1.89508e-05	1.56995e-05	1.60446	0.0491953	0.633648	1.94974	0.963282
8417			level4			929.52	189.2	POS									8.71966e-06	6.52648e-06	8.10935e-06	7.78516e-06	5.44374e-06	2.40096e-06	2.21269e-06	3.35246e-06	1.62915	0.0229341	0.480039	0.430622	-1.21551
8443			level4			359.124	188.6	POS									7.7774e-06	7.07146e-06	6.63725e-06	7.16204e-06	4.50126e-06	5.34092e-06	5.80213e-06	5.21477e-06	1.77674	0.0182512	0.441711	0.728112	-0.457767
8658			level4			217.005	186.9	POS									5.79292e-06	1.09366e-05	6.31995e-06	7.68316e-06	3.68598e-05	2.48974e-05	3.86255e-05	3.34609e-05	1.88594	0.00502346	0.260932	4.3551	2.12271
8684			level4	PS(18:3(6Z,9Z,12Z)/6 keto-PGF1alpha)	-22.1051026153664	873.031	186.7	POS									1.08813e-05	4.82538e-06	1.32981e-05	9.66825e-06	2.03834e-05	2.17011e-05	2.88535e-05	2.3646e-05	1.68451	0.0185156	0.444135	2.44574	1.29027
8701			level4	Lyciumin D	-21.3076221699043	900.976	186.5	POS									5.02677e-06	3.22989e-06	6.59217e-06	4.94961e-06	1.1379e-05	1.03691e-05	1.4093e-05	1.1947e-05	1.81661	0.00904083	0.321435	2.41373	1.27126
8721			level4			526.987	186.2	POS									6.71422e-05	7.33839e-05	8.32778e-05	7.46013e-05	8.92952e-05	0.000101814	0.000106935	9.93482e-05	1.72564	0.0245223	0.490618	1.33172	0.413293
8770			level4	2-Aminomucote semialdehyde	12.2118948703029	142.134	184.3	POS									9.5576e-07	1.86705e-06	1.22321e-06	1.34867e-06	2.60131e-06	2.74986e-06	2.04685e-06	2.46601e-06	1.62353	0.0316642	0.542365	1.82847	0.870635
8774			level4	Cytosine phosphate	-6.7796109333396	204.056	184.1	POS									8.87352e-06	4.76557e-06	6.88018e-06	6.83976e-06	4.54855e-07	3.47727e-07	2.41701e-06	1.0732e-06	1.72764	0.0133777	0.386753	0.156906	-2.67203
8779			level4	Diazenedicarboxamide	-8.41325030928409	117.085	183.9	POS									1.63456e-06	1.32161e-06	1.54627e-06	1.50082e-06	2.16636e-07	8.31113e-09	2.2883e-07	1.51259e-07	1.58049	0.000327686	0.101143	0.100785	-3.31065
8788			level4			231.17	183.9	POS									7.81059e-07	1.13923e-06	1.12959e-06	1.01663e-06	5.26814e-07	2.70285e-07	6.02139e-07	4.66413e-07	1.63476	0.0237169	0.484055	0.458784	-1.12411
8801			level4			372.061	183.9	POS									9.78314e-07	1.24507e-06	9.79405e-07	1.0676e-06	9.66594e-08	1.10289e-07	2.21316e-07	1.42755e-07	1.94076	0.000679023	0.127346	0.133716	-2.90276
8806			level4	17beta-Hydroxyestr-4-en-3-one cyclopentanepropiote	1.06227612602977	399.586	183.9	POS									1.65313e-06	2.40704e-06	2.00812e-06	2.02276e-06	7.83955e-09	8.31113e-09	1.31464e-07	4.9205e-08	1.85389	0.000878705	0.137605	0.0243257	-5.36138
8810			level4			460.112	183.9	POS									3.08918e-06	3.6334e-06	3.1976e-06	3.30673e-06	8.61727e-07	7.90311e-07	2.25521e-06	1.30242e-06	1.68575	0.0165548	0.422753	0.393869	-1.34421
8813			level4			542.103	183.9	POS									1.59467e-06	7.93694e-07	1.58873e-06	1.3257e-06	1.19412e-07	3.72789e-07	1.03205e-07	1.98469e-07	1.8094	0.015781	0.417283	0.149709	-2.73977
8815			level4			561.054	183.9	POS									9.8396e-07	1.29354e-06	1.45368e-06	1.24373e-06	4.20984e-07	6.94471e-07	8.29272e-07	6.48242e-07	1.66371	0.0311762	0.538788	0.521209	-0.940065
8817			level4			580.155	183.9	POS									5.05858e-06	5.21365e-06	5.02207e-06	5.0981e-06	4.36951e-07	5.2962e-07	2.29723e-06	1.08794e-06	1.7445	0.0211966	0.466072	0.2134	-2.22837
8818			level4			581.16	183.9	POS									1.57524e-06	1.55248e-06	1.61475e-06	1.58083e-06	7.03006e-07	6.40731e-07	1.15736e-08	4.5177e-07	1.24439	0.0354188	0.567099	0.285781	-1.80702
8824			level4			245.124	183.7	POS									6.47405e-06	5.1679e-06	5.94155e-06	5.86117e-06	3.04783e-06	2.83966e-06	3.65719e-06	3.18156e-06	1.88425	0.00404436	0.237613	0.54282	-0.881454
8825			level4			99.0551	183.5	POS									1.46e-05	1.32829e-05	1.34911e-05	1.37913e-05	3.55859e-06	4.79258e-06	7.54688e-06	5.29935e-06	1.8401	0.00243524	0.197073	0.384252	-1.37987
8826			level4			110.013	183.5	POS									3.80602e-07	6.2249e-07	5.75146e-07	5.26079e-07	7.83955e-09	8.31113e-09	1.15736e-08	9.24144e-09	1.98651	0.0198749	0.456964	0.0175666	-5.83102
8831			level4			188.128	183.5	POS									7.23318e-07	5.10088e-07	1.48631e-06	9.06573e-07	1.53996e-06	2.52369e-06	2.47321e-06	2.17896e-06	1.62329	0.0433192	0.60877	2.40351	1.26514
8834			level4			256.009	183.5	POS									8.27536e-07	3.52514e-06	2.24589e-06	2.19952e-06	8.91908e-06	6.68659e-06	1.15273e-05	9.04433e-06	1.7071	0.0128989	0.379964	4.11196	2.03982
8836			level4			258.004	183.5	POS									6.47369e-07	7.35148e-07	7.26199e-07	7.02905e-07	2.7397e-06	2.30366e-06	2.69675e-06	2.58004e-06	1.98515	0.000186702	0.0756473	3.67053	1.87599
8837			level4			263.085	183.5	POS									9.2092e-05	3.78246e-05	7.98907e-05	6.99358e-05	1.00926e-05	1.66585e-06	1.10706e-06	4.28852e-06	1.77949	0.0170633	0.428829	0.0613208	-4.02748
8843			level4			336.121	183.5	POS									4.70456e-06	6.83983e-06	4.98017e-06	5.50819e-06	7.49383e-07	6.01178e-07	7.33791e-07	6.94784e-07	1.97966	0.0184562	0.444135	0.126137	-2.98694
8844			level4			370.143	183.5	POS									1.09771e-07	5.50179e-07	2.91826e-07	3.17259e-07	1.00714e-06	9.51117e-07	1.67003e-06	1.20943e-06	1.63657	0.0277557	0.514918	3.81211	1.93059
8845			level4			378.177	183.5	POS									3.49582e-06	3.08673e-06	3.29702e-06	3.29319e-06	3.63951e-06	3.7691e-06	4.18878e-06	3.8658e-06	1.63957	0.0481579	0.630776	1.17388	0.23128
8858			level4			308.028	183.4	POS									4.93392e-07	9.92577e-07	6.26442e-07	7.04137e-07	7.83955e-09	5.85303e-08	3.18304e-07	1.28224e-07	1.55265	0.03156	0.542275	0.182102	-2.45718
8859			level4			309.554	183.4	POS									1.57566e-06	2.87156e-06	1.72424e-06	2.05715e-06	7.83955e-09	8.31113e-09	1.42528e-07	5.28929e-08	1.84389	0.0379003	0.580161	0.0257117	-5.28143
8862			level4			368.111	183.4	POS									5.7494e-07	7.03807e-07	6.06968e-07	6.28572e-07	2.10648e-07	1.93725e-07	5.02451e-07	3.02275e-07	1.60865	0.0385084	0.583724	0.480891	-1.05622
8864			level4			380.61	183.4	POS									1.5535e-06	2.31226e-06	2.01686e-06	1.96088e-06	1.34367e-07	8.31113e-09	1.09552e-06	4.12734e-07	1.41142	0.0192269	0.450478	0.210484	-2.24821
8866			level4			391.598	183.4	POS									2.08521e-06	9.84605e-07	1.69899e-06	1.5896e-06	3.97422e-07	8.31113e-09	7.92824e-07	3.99519e-07	1.24228	0.0391392	0.58847	0.251333	-1.99233
8867			level4			392.102	183.4	POS									1.18788e-06	1.32697e-06	1.02484e-06	1.1799e-06	1.84956e-07	1.86593e-07	7.05348e-07	3.58966e-07	1.69167	0.0133422	0.386342	0.304235	-1.71674
8869			level4	(Z)-4-(1-{4-[2-(Dimethylamino)ethoxy]phenyl}-5-hydroxy-2-phenylpent-1-enyl)phenol	5.80386972546421	418.559	183.4	POS									5.87244e-07	1.05931e-06	8.72465e-07	8.39674e-07	7.83955e-09	8.31113e-09	1.15736e-08	9.24144e-09	1.98783	0.0262407	0.503372	0.011006	-6.50557
8876			level4			122.547	183.2	POS									6.51198e-07	1.02775e-06	7.79592e-07	8.19512e-07	7.83955e-09	8.31113e-09	1.15736e-08	9.24144e-09	1.99092	0.0180911	0.439884	0.0112768	-6.4705
8878			level4			159.095	183.2	POS									1.30745e-06	4.43729e-06	6.95814e-07	2.14685e-06	9.35824e-06	1.38349e-05	1.19025e-05	1.16985e-05	1.69507	0.00535078	0.268769	5.44915	2.44603
8889			level4			70.0125	183.1	POS									5.04542e-07	1.09449e-06	7.56347e-07	7.85127e-07	7.83955e-09	5.5758e-08	1.15736e-08	2.50571e-08	1.90761	0.0460052	0.621952	0.0319147	-4.96964
8890			level4			85.0282	183.1	POS									2.72258e-06	2.2608e-06	2.36635e-06	2.44991e-06	2.62206e-07	2.4611e-07	9.32174e-07	4.80163e-07	1.80352	0.00176756	0.180138	0.195992	-2.35113
8894			level4	Iron vitriol	-13.9438519504787	279.018	183.1	POS									1.86283e-06	3.6826e-06	4.1323e-06	3.22591e-06	0.000148566	0.000185167	0.000308052	0.000213928	1.96577	0.0485866	0.631542	66.3156	6.05128
8896			level4			346.028	183.1	POS									1.42214e-06	1.80983e-06	1.30023e-06	1.51074e-06	5.45563e-07	5.44704e-07	5.70792e-07	5.53686e-07	1.96905	0.0245164	0.490618	0.366501	-1.44811
8900			level4			73.0395	183	POS									1.35324e-06	1.19778e-06	1.3567e-06	1.30257e-06	9.11252e-07	6.68626e-07	7.31317e-07	7.70398e-07	1.83282	0.00403479	0.237613	0.591444	-0.757686
8901			level4			90.5257	183	POS									5.0919e-06	8.29442e-06	5.68158e-06	6.35596e-06	7.83955e-09	4.2205e-08	1.3241e-07	6.08181e-08	1.91547	0.0234418	0.483565	0.00956867	-6.70747
8904			level4			119.546	183	POS									6.12806e-06	8.22214e-06	6.58866e-06	6.97962e-06	7.42024e-07	9.98907e-07	3.18242e-06	1.64112e-06	1.7665	0.00596373	0.280164	0.23513	-2.08847
8907			level4			130.525	183	POS									2.41485e-05	3.78293e-05	2.62043e-05	2.9394e-05	7.83955e-09	8.31113e-09	1.15736e-08	9.24144e-09	1.99374	0.0203694	0.461611	0.000314398	-11.6351
8908			level4			131.027	183	POS									2.1702e-06	2.50997e-06	2.07057e-06	2.25025e-06	7.83955e-09	8.31113e-09	1.15736e-08	9.24144e-09	1.99326	0.00350198	0.224579	0.00410685	-7.92775
8909			level4			139.531	183	POS									9.68773e-06	1.6103e-05	1.07788e-05	1.21898e-05	7.83955e-09	8.31113e-09	1.15736e-08	9.24144e-09	1.99342	0.0254639	0.497442	0.000758126	-10.3653
8911			level4			140.06	183	POS									1.04257e-06	1.28486e-06	1.04482e-06	1.12408e-06	7.55128e-06	7.40799e-06	7.39209e-06	7.45046e-06	1.9829	3.04671e-07	0.00300406	6.62802	2.72858
8913			level4	Sodium sulfate	4.38883964680151	143.05	183	POS									3.57189e-06	6.02032e-07	1.41279e-06	1.86224e-06	1.00312e-05	9.67438e-06	1.17345e-05	1.048e-05	1.78404	0.00138779	0.164237	5.62767	2.49254
8914			level4			151.541	183	POS									8.22548e-06	1.36529e-05	8.48864e-06	1.01223e-05	7.83955e-09	8.31113e-09	1.15736e-08	9.24144e-09	1.99357	0.0291954	0.524716	0.000912974	-10.0971
8917			level4			153.035	183	POS									1.35747e-06	2.21959e-06	1.44087e-06	1.67264e-06	7.83955e-09	8.31113e-09	1.15736e-08	9.24144e-09	1.99229	0.0261721	0.502842	0.00552505	-7.4998
8921			level4	5-Chloro-2-hydroxy-p-benzoquinone	-0.483161262324215	159.546	183	POS									6.51704e-07	7.06663e-07	6.04239e-07	6.54202e-07	7.83955e-09	8.31113e-09	1.15736e-08	9.24144e-09	1.99237	0.00207017	0.189001	0.0141263	-6.14548
8923			level4			169.026	183	POS									2.44405e-06	9.83259e-07	2.46798e-06	1.9651e-06	2.18805e-07	6.08247e-07	5.73591e-07	4.66881e-07	1.69262	0.0416362	0.599032	0.237587	-2.07347
8924			level4	Phosphoenolpyruvate	23.9428238178201	169.053	183	POS									1.05697e-06	1.33697e-06	1.33549e-06	1.24314e-06	3.31027e-06	3.04166e-06	4.11311e-06	3.48834e-06	1.94054	0.00258052	0.202123	2.80607	1.48855
8926			level4			172.519	183	POS									1.21383e-06	1.84141e-06	1.01218e-06	1.35581e-06	7.83955e-09	8.31113e-09	1.15736e-08	9.24144e-09	1.9922	0.0327012	0.550388	0.0068162	-7.19682
8927			level4			174.957	183	POS									8.51406e-06	1.70882e-05	7.3073e-06	1.09699e-05	3.72749e-05	2.45181e-05	3.24753e-05	3.14228e-05	1.74765	0.0133113	0.385973	2.86446	1.51826
8931			level4			178.071	183	POS									3.10992e-06	3.24546e-06	3.15355e-06	3.16964e-06	1.691e-06	1.78813e-06	2.1478e-06	1.87564e-06	1.93155	0.000861763	0.137479	0.591752	-0.756934
8932			level4			180.087	183	POS									2.02672e-05	1.32939e-05	1.95328e-05	1.7698e-05	6.64356e-06	3.08394e-06	8.70735e-06	6.14495e-06	1.68005	0.0137719	0.393966	0.347212	-1.52611
8933			level4			181.09	183	POS									5.99936e-07	8.58615e-07	8.70688e-07	7.76413e-07	2.97549e-06	2.97e-06	4.50692e-06	3.48413e-06	1.93099	0.00643822	0.286167	4.48748	2.1659
8934			level4			182.012	183	POS									5.02125e-07	7.59249e-07	1.16436e-05	4.30166e-06	1.49323e-05	1.92588e-05	1.71333e-05	1.71082e-05	1.55585	0.0298761	0.530681	3.9771	1.99172
8935			level4			182.947	183	POS									4.58463e-07	2.90603e-07	3.77509e-07	3.75525e-07	7.83955e-09	1.02045e-07	1.15736e-08	4.0486e-08	1.75587	0.00430087	0.244721	0.107812	-3.21341
8937			level4			191.541	183	POS									7.18252e-07	1.00054e-06	5.66304e-07	7.61699e-07	7.83955e-09	8.31113e-09	1.15736e-08	9.24144e-09	1.99153	0.0274076	0.511805	0.0121327	-6.36496
8938			level4	Phosphoguanidinoacetate	17.3700380288564	198.097	183	POS									1.03834e-05	8.75357e-06	9.10166e-06	9.41288e-06	2.02907e-06	1.77528e-06	4.89488e-06	2.89974e-06	1.78391	0.0043002	0.244721	0.308061	-1.69871
8939			level4			201.046	183	POS									2.95182e-06	4.97692e-06	2.77785e-06	3.56887e-06	0.000172537	0.000110596	0.00015462	0.000145918	1.9748	0.0161932	0.420404	40.8863	5.35355
8941			level4	Chloramben	-24.6405673845389	207.028	183	POS									1.24406e-06	3.11164e-06	7.32271e-07	1.69599e-06	3.68445e-06	3.70841e-06	4.44009e-06	3.94432e-06	1.47799	0.0423376	0.604017	2.32567	1.21765
8948			level4			241.014	183	POS									2.53356e-06	6.14247e-07	2.34641e-06	1.8314e-06	1.31013e-05	1.62989e-05	1.1982e-05	1.37941e-05	1.85507	0.00111804	0.153064	7.53196	2.91303
8951			level4			249.016	183	POS									1.29789e-06	1.98446e-06	1.17726e-06	1.48654e-06	7.83955e-09	1.82548e-07	1.10711e-07	1.00366e-07	1.74601	0.00567214	0.274551	0.0675168	-3.88861
8952			level4			256.991	183	POS									6.21555e-07	1.09133e-06	8.70932e-07	8.61272e-07	4.10691e-06	6.12658e-06	5.86618e-06	5.36656e-06	1.92956	0.00225705	0.193439	6.23096	2.63946
8953			level4			259.012	183	POS									1.23942e-06	1.40846e-06	1.73494e-06	1.46094e-06	5.40668e-07	6.98346e-07	8.9715e-07	7.12055e-07	1.80174	0.0136916	0.393254	0.487395	-1.03684
8955			level4			262.551	183	POS									2.32181e-06	3.58429e-06	2.2677e-06	2.7246e-06	7.83955e-09	8.31113e-09	1.15736e-08	9.24144e-09	1.99318	0.024185	0.48915	0.00339185	-8.20371
8956			level4			264.016	183	POS									1.38984e-06	1.29405e-06	7.68247e-07	1.15071e-06	2.02281e-07	2.21882e-07	2.77303e-07	2.33822e-07	1.94339	0.0400524	0.592814	0.203198	-2.29904
8959			level4			279.06	183	POS									3.14543e-06	4.86711e-06	3.57265e-06	3.86173e-06	7.30943e-06	8.69106e-06	8.1326e-06	8.04436e-06	1.84152	0.00308515	0.215748	2.0831	1.05873
8960			level4			281.524	183	POS									3.9185e-07	6.31545e-07	4.93693e-07	5.05696e-07	7.83955e-09	8.31113e-09	1.15736e-08	9.24144e-09	1.98918	0.0189915	0.447629	0.0182747	-5.77401
8962			level4			288.983	183	POS									8.4865e-07	5.76812e-07	1.03666e-06	8.20708e-07	7.83955e-09	1.1534e-07	1.81895e-07	1.01691e-07	1.62647	0.00730477	0.300625	0.123907	-3.01267
8967			level4			327.033	183	POS									1.06776e-06	2.70716e-06	1.46132e-06	1.74541e-06	1.22848e-07	9.40842e-08	4.15338e-07	2.10757e-07	1.81747	0.0383657	0.583661	0.120749	-3.04992
8972			level4			345.035	183	POS									3.33084e-06	4.40871e-06	2.79258e-06	3.51071e-06	1.37828e-06	1.25684e-06	1.47804e-06	1.37105e-06	1.92546	0.0437368	0.611611	0.390535	-1.35648
8973			level4			348.025	183	POS									4.71081e-07	9.97108e-07	7.16918e-07	7.28369e-07	4.80995e-08	1.835e-07	1.30093e-07	1.20564e-07	1.82781	0.0179641	0.439187	0.165526	-2.59487
8975			level4			354.046	183	POS									6.90093e-07	7.65079e-07	7.5953e-07	7.38234e-07	7.83955e-09	8.31113e-09	1.15736e-08	9.24144e-09	1.99124	0.00106763	0.151082	0.0125183	-6.31982
8978			level4			359.969	183	POS									6.30381e-07	1.40157e-06	8.9894e-07	9.76964e-07	5.40036e-08	3.12741e-07	1.27105e-07	1.64617e-07	1.7719	0.0272235	0.510157	0.168498	-2.5692
8979			level4	trans-2-Tetradecenoylcarnitine	-10.4616613548192	371.556	183	POS									1.44976e-06	2.55939e-06	2.0233e-06	2.01082e-06	7.83955e-09	8.31113e-09	1.15736e-08	9.24144e-09	1.99055	0.0246755	0.491437	0.00459586	-7.76545
8981			level4			380.108	183	POS									5.17617e-06	6.94063e-06	5.21106e-06	5.77596e-06	5.4631e-07	6.19595e-07	1.26602e-06	8.10642e-07	1.93439	0.00136525	0.163501	0.140348	-2.83292
8983			level4			391.103	183	POS									2.53096e-06	2.25737e-06	2.1395e-06	2.30927e-06	9.90595e-07	9.30844e-07	1.05466e-06	9.92032e-07	1.97313	0.000408527	0.111928	0.429586	-1.21898
8986			level4			402.077	183	POS									9.81861e-07	3.59696e-06	1.07717e-06	1.88533e-06	4.30482e-06	4.25888e-06	6.2181e-06	4.92727e-06	1.53682	0.0470233	0.625209	2.61348	1.38597
8987			level4			408.079	183	POS									8.17008e-07	9.03881e-07	7.79796e-07	8.33561e-07	4.25191e-07	3.84736e-07	4.68203e-07	4.26043e-07	1.95642	0.000752957	0.132792	0.511112	-0.968288
8989			level4	Fe(III)dicitrate	13.6469909529346	435.058	183	POS									2.2949e-05	3.18633e-05	2.86295e-05	2.78139e-05	3.19071e-07	4.53597e-07	5.07356e-07	4.26675e-07	1.99153	0.00890517	0.320834	0.0153403	-6.02653
8990			level4			436.061	183	POS									3.23434e-06	4.10518e-06	4.15439e-06	3.8313e-06	7.16022e-08	8.31113e-09	8.96496e-08	5.65209e-08	1.8799	0.00593737	0.280164	0.0147524	-6.0829
8991			level4			437.055	183	POS									8.03811e-06	1.04822e-05	8.99571e-06	9.172e-06	4.6646e-07	1.29364e-06	1.26056e-06	1.00689e-06	1.92987	0.000427008	0.111928	0.109778	-3.18734
8993			level4			446.099	183	POS									2.6841e-06	1.70431e-06	2.27151e-06	2.21997e-06	6.78189e-06	6.49848e-06	9.75068e-06	7.67702e-06	1.91813	0.00717266	0.297414	3.45815	1.79
8996			level4			453.082	183	POS									4.99157e-07	2.62148e-07	3.16554e-07	3.59286e-07	1.18965e-06	2.20345e-06	1.64223e-06	1.67845e-06	1.88104	0.011966	0.364326	4.67161	2.22392
9001			level4			469.046	183	POS									2.28282e-06	2.63587e-06	2.35055e-06	2.42308e-06	7.83955e-09	6.61176e-08	1.41766e-07	7.19076e-08	1.85584	3.37004e-05	0.0398741	0.0296761	-5.07455
9002			level4			481.079	183	POS									1.33216e-06	5.54754e-07	1.00611e-06	9.64343e-07	7.83955e-09	2.06103e-07	1.36681e-07	1.16875e-07	1.59892	0.0219439	0.471594	0.121196	-3.04458
9004			level4			524.096	183	POS									7.87967e-06	1.12186e-05	8.78491e-06	9.29439e-06	9.20689e-08	8.31113e-09	5.59785e-07	2.20055e-07	1.76879	0.000854663	0.137479	0.0236761	-5.40042
9008			level4			616.142	183	POS									8.08559e-09	1.121e-07	2.42647e-07	1.20944e-07	8.23885e-07	8.39436e-07	6.41235e-07	7.68185e-07	1.55296	0.00224252	0.19297	6.35156	2.66711
9015			level4			111.02	182.8	POS									2.64014e-06	4.21042e-06	1.8049e-06	2.88515e-06	5.76449e-07	9.01404e-07	4.124e-07	6.30084e-07	1.85178	0.0350615	0.565913	0.218389	-2.19503
9021			level4			168.552	182.8	POS									9.90342e-06	1.42659e-05	1.05742e-05	1.15811e-05	6.1609e-07	9.61497e-07	3.69054e-06	1.75604e-06	1.7989	0.00416102	0.241799	0.151629	-2.72138
9030			level4			259.085	182.8	POS									4.38668e-07	1.18714e-06	7.22658e-07	7.82821e-07	7.83955e-09	8.31113e-09	3.18928e-07	1.11693e-07	1.5962	0.0498733	0.63528	0.14268	-2.80915
9036			level4			281.043	182.8	POS									8.27975e-06	1.11184e-05	9.58661e-06	9.66158e-06	2.45853e-06	1.82763e-06	4.54772e-06	2.94462e-06	1.82274	0.00443862	0.248016	0.304777	-1.71418
9037			level4			290.578	182.8	POS									1.45757e-05	1.87848e-05	1.44287e-05	1.59297e-05	7.83955e-09	8.31113e-09	1.15736e-08	9.24144e-09	1.99378	0.00795145	0.306109	0.000580138	-10.7513
9038			level4			296.02	182.8	POS									6.51556e-06	8.50058e-06	7.60944e-06	7.54186e-06	3.59469e-07	7.56905e-07	1.13663e-06	7.51e-07	1.93201	0.000385637	0.109508	0.0995776	-3.32804
9040			level4			328.054	182.8	POS									1.27895e-05	5.49849e-06	1.08816e-05	9.7232e-06	8.9545e-08	1.69676e-06	6.64441e-07	8.16916e-07	1.72547	0.0162864	0.421433	0.0840172	-3.57317
9042			level4			334.136	182.8	POS									1.98191e-07	7.74927e-09	5.66105e-08	8.75168e-08	3.81228e-07	5.38324e-07	8.10935e-07	5.76829e-07	1.60397	0.0238401	0.484871	6.59106	2.72051
9044			level4			344.032	182.8	POS									3.85644e-05	5.26269e-05	4.17348e-05	4.43087e-05	6.82211e-06	7.34314e-06	8.28005e-06	7.48177e-06	1.98667	0.0124585	0.372941	0.168856	-2.56614
9049			level4	Calcium arsete	1.31483619553429	399.08	182.8	POS									1.49337e-05	2.49339e-05	1.92056e-05	1.96911e-05	1.64603e-06	1.63977e-06	3.65355e-06	2.31312e-06	1.93021	0.00427442	0.244721	0.11747	-3.08963
9051			level4			459.102	182.8	POS									2.96418e-05	4.45213e-05	3.36493e-05	3.59375e-05	4.68962e-06	5.91939e-06	1.19089e-05	7.50596e-06	1.88536	0.00463112	0.252577	0.208862	-2.25938
9058			level4	2-Chloroethanol	-4.67747644799468	81.5204	182.6	POS									1.12365e-05	1.83341e-05	1.32865e-05	1.42857e-05	4.15109e-08	4.37755e-08	4.16129e-07	1.67139e-07	1.91367	0.0212819	0.466521	0.0116997	-6.41738
9062			level4	Trifluoroacetaldehyde	22.6822002775384	99.0335	182.6	POS									1.03491e-05	7.06253e-07	5.43701e-07	3.86637e-06	1.92712e-05	2.38192e-05	2.6259e-05	2.31165e-05	1.62301	0.00738231	0.301232	5.97887	2.57987
9071			level4			154.005	182.6	POS									2.72141e-06	4.99254e-06	3.21389e-06	3.64261e-06	1.09854e-06	1.6134e-06	1.30398e-06	1.33864e-06	1.86054	0.0309562	0.538582	0.367494	-1.44421
9074			level4			171.552	182.6	POS									1.16951e-05	1.5943e-05	1.20637e-05	1.3234e-05	7.83955e-09	8.31113e-09	1.15736e-08	9.24144e-09	1.99371	0.0103909	0.341511	0.000698313	-10.4838
9076			level4			176.953	182.6	POS									4.84193e-06	8.46038e-06	3.62769e-06	5.64333e-06	2.30805e-05	1.78054e-05	2.56141e-05	2.21667e-05	1.8409	0.00370872	0.229288	3.92794	1.97377
9077			level4			177.952	182.6	POS									4.65646e-06	9.30501e-06	3.34226e-06	5.76791e-06	1.30136e-05	9.74733e-06	1.45054e-05	1.24221e-05	1.54621	0.0438842	0.612466	2.15366	1.10679
9078			level4	Sodium hexafluorosilicate	10.7595895891616	189.065	182.6	POS									4.00384e-06	6.29306e-06	4.5578e-06	4.95157e-06	1.44733e-06	5.69821e-07	1.22889e-06	1.08201e-06	1.84051	0.00633414	0.285409	0.218519	-2.19417
9079			level4	2,6-Dichlorobenzamide	24.8565070065888	191.039	182.6	POS									7.17266e-06	1.19706e-05	8.14319e-06	9.09549e-06	7.83955e-09	8.31113e-09	1.142e-07	4.34502e-08	1.92076	0.025137	0.49559	0.00477712	-7.70964
9082			level4			196.082	182.6	POS									1.23541e-06	9.81684e-07	1.05561e-06	1.0909e-06	4.16356e-06	4.73283e-06	6.07539e-06	4.99059e-06	1.9611	0.019011	0.447629	4.57474	2.19369
9085			level4			200.545	182.6	POS									1.51794e-05	2.38457e-05	1.50672e-05	1.80308e-05	7.83955e-09	8.31113e-09	1.15736e-08	9.24144e-09	1.9939	0.025057	0.495051	0.000512537	-10.9301
9086			level4			203.04	182.6	POS									2.27186e-05	8.90212e-06	1.87681e-05	1.67963e-05	5.39028e-05	4.19708e-05	5.77949e-05	5.12228e-05	1.80553	0.00541737	0.269887	3.04965	1.60865
9088			level4			211.552	182.6	POS									2.97187e-06	4.73227e-06	3.08301e-06	3.59572e-06	7.83955e-09	8.31113e-09	1.15736e-08	9.24144e-09	1.99315	0.0242726	0.489445	0.00257012	-8.60395
9091			level4	4-Bromophenylacetate	12.6643849629815	216.054	182.6	POS									4.09826e-06	4.82416e-06	4.8689e-06	4.59711e-06	1.07928e-05	1.35118e-05	1.83048e-05	1.42031e-05	1.90023	0.0468634	0.625209	3.08958	1.62741
9105			level4			243.1	182.6	POS									1.43153e-06	6.15906e-07	1.29626e-06	1.11457e-06	1.79391e-06	2.547e-06	2.38659e-06	2.2425e-06	1.60601	0.0296632	0.528534	2.01199	1.00863
9106			level4			246.022	182.6	POS									1.12761e-05	1.43549e-05	1.25181e-05	1.27164e-05	5.29082e-06	6.19068e-06	4.46613e-06	5.31588e-06	1.93517	0.00194159	0.183869	0.418035	-1.25831
9108			level4	Bicarbonate carbon	-6.93781118823737	257.08	182.6	POS									3.62965e-06	4.55111e-06	4.09379e-06	4.09152e-06	7.9297e-06	8.67402e-06	1.2319e-05	9.64089e-06	1.8632	0.0159244	0.41922	2.35631	1.23653
9109			level4	Pyrrolnitrin	12.5388605874461	258.083	182.6	POS									7.59955e-08	7.74927e-09	8.02129e-08	5.46526e-08	3.62625e-07	5.11778e-07	8.1793e-07	5.64111e-07	1.73801	0.0200431	0.458361	10.3218	3.36762
9110			level4			258.584	182.6	POS									3.78127e-06	5.04787e-06	4.20435e-06	4.3445e-06	7.83955e-09	8.31113e-09	1.15736e-08	9.24144e-09	1.99306	0.00729355	0.300453	0.00212716	-8.87686
9111			level4			260.044	182.6	POS									6.12792e-06	8.35622e-06	7.5643e-06	7.34948e-06	3.29816e-06	3.94017e-06	5.70031e-06	4.31288e-06	1.68021	0.0351679	0.566429	0.586828	-0.768991
9114			level4			271.983	182.6	POS									2.75216e-06	1.93513e-06	6.73782e-07	1.78702e-06	5.87206e-06	4.02885e-06	6.68362e-06	5.52818e-06	1.60129	0.0195261	0.453647	3.09351	1.62924
9115			level4			272.981	182.6	POS									2.29122e-06	3.69499e-06	1.80493e-06	2.59704e-06	8.14989e-06	5.09302e-06	1.05981e-05	7.94701e-06	1.7389	0.0340131	0.559999	3.06002	1.61354
9119			level4			277.556	182.6	POS									1.23742e-06	2.77755e-06	2.38501e-06	2.13333e-06	1.7221e-07	7.18667e-08	3.38319e-07	1.94132e-07	1.84377	0.0143917	0.399358	0.0909995	-3.458
9121			level4			280.042	182.6	POS									4.46342e-05	5.8463e-05	5.21853e-05	5.17608e-05	1.60195e-05	1.96465e-05	3.00146e-05	2.18935e-05	1.83639	0.00672007	0.288709	0.422975	-1.24136
9124			level4			287.029	182.6	POS									1.1606e-06	5.23898e-07	9.84011e-07	8.89504e-07	7.52213e-08	2.41884e-07	1.15736e-08	1.0956e-07	1.63258	0.0180765	0.439884	0.123169	-3.02129
9127			level4			295.037	182.6	POS									2.81116e-07	4.01141e-07	6.74249e-07	4.52169e-07	3.82952e-06	5.49107e-06	3.39662e-06	4.23907e-06	1.93556	0.004296	0.244721	9.37497	3.22881
9130			level4			309.049	182.6	POS									5.17998e-06	1.03472e-05	6.80076e-06	7.44266e-06	1.33471e-06	2.47557e-06	1.81545e-06	1.87524e-06	1.8837	0.0234583	0.483565	0.251958	-1.98874
9132			level4			314.022	182.6	POS									1.34561e-06	2.49182e-06	1.85525e-06	1.89756e-06	6.00673e-06	7.7881e-06	5.33449e-06	6.37644e-06	1.8698	0.00507868	0.263171	3.36034	1.74861
9133			level4			314.139	182.6	POS									1.07925e-06	1.17994e-06	1.24609e-06	1.16842e-06	5.34229e-06	6.68651e-06	9.74457e-06	7.25779e-06	1.94735	0.0426646	0.606148	6.2116	2.63497
9135			level4			320.065	182.6	POS									3.50136e-05	4.92493e-05	4.28147e-05	4.23592e-05	1.41631e-05	1.66678e-05	2.55541e-05	1.8795e-05	1.8148	0.0118328	0.363436	0.443705	-1.17233
9143			level4	Chlozolinate	-12.8762833830898	333.133	182.6	POS									6.40506e-07	1.72906e-06	8.19756e-07	1.06311e-06	4.45568e-06	4.72914e-06	7.89964e-06	5.69482e-06	1.82515	0.016016	0.41971	5.35677	2.42136
9145			level4	Perflexane	24.3264190461001	339.06	182.6	POS									2.13157e-05	3.05903e-05	2.42971e-05	2.5401e-05	6.51897e-06	8.03813e-06	1.27513e-05	9.10281e-06	1.85603	0.00795416	0.306109	0.358364	-1.4805
9149			level4			351.987	182.6	POS									2.89534e-07	4.86506e-07	2.66954e-07	3.47665e-07	1.69315e-06	2.09847e-06	1.38869e-06	1.72677e-06	1.90347	0.00314604	0.216138	4.96677	2.31231
9150			level4			355.049	182.6	POS									3.37166e-06	5.28638e-06	4.88709e-06	4.51505e-06	1.43095e-05	1.97522e-05	1.28794e-05	1.56471e-05	1.89655	0.00687696	0.290426	3.46553	1.79308
9151			level4			356.053	182.6	POS									8.09962e-07	8.80431e-07	4.14954e-07	7.01782e-07	1.53516e-06	2.02844e-06	1.22751e-06	1.59704e-06	1.63068	0.0310683	0.538582	2.27569	1.1863
9152			level4			356.067	182.6	POS									7.00245e-07	5.86112e-07	3.58453e-07	5.4827e-07	9.94001e-07	1.297e-06	1.54728e-06	1.27943e-06	1.71388	0.017982	0.439187	2.33357	1.22254
9153			level4	Guazatine	-15.9650134293736	356.567	182.6	POS									6.26846e-07	6.33075e-07	6.9716e-07	6.5236e-07	7.83955e-09	8.31113e-09	1.15736e-08	9.24144e-09	1.98998	0.00118653	0.156396	0.0141662	-6.14141
9154			level4	Tetradifon	-10.0455005056477	357.044	182.6	POS									9.90148e-07	1.12114e-06	1.0001e-06	1.03713e-06	1.50075e-06	1.99084e-06	1.96063e-06	1.81741e-06	1.84579	0.00893156	0.320834	1.75235	0.809288
9160			level4			371.079	182.6	POS									7.9171e-07	5.30841e-07	7.61266e-07	6.94606e-07	2.78889e-06	3.79694e-06	3.72547e-06	3.4371e-06	1.95614	0.00121318	0.157547	4.94828	2.30693
9161			level4			373.021	182.6	POS									1.3716e-06	3.42263e-06	1.29223e-06	2.02882e-06	6.65754e-06	4.5555e-06	4.65792e-06	5.29032e-06	1.65134	0.0288757	0.522711	2.60759	1.38271
9166			level4	6beta-(Dimethylamino)-3beta,5-dihydroxy-5alpha-pregn-20-one	13.3048805131744	378.573	182.6	POS									1.56924e-06	8.74217e-07	1.82079e-06	1.42142e-06	7.83955e-09	8.31113e-09	1.15736e-08	9.24144e-09	1.97727	0.0379086	0.580161	0.00650157	-7.265
9171			level4			406.079	182.6	POS									1.7313e-06	2.49011e-06	1.4965e-06	1.90597e-06	1.01588e-06	7.92568e-07	3.89812e-07	7.32754e-07	1.67874	0.0288621	0.522711	0.384453	-1.37912
9172			level4			407.076	182.6	POS									7.19153e-06	1.0309e-05	7.58561e-06	8.36204e-06	4.85721e-06	5.21911e-06	4.41187e-06	4.82939e-06	1.84026	0.0247545	0.492718	0.577538	-0.792013
9174			level4			412.107	182.6	POS									4.27177e-07	3.95778e-07	1.85705e-07	3.3622e-07	3.19416e-06	4.14747e-06	3.6817e-06	3.67444e-06	1.92746	0.000305801	0.099415	10.9287	3.45005
9175			level4			415.124	182.6	POS									6.82449e-07	1.97915e-07	3.67348e-07	4.15904e-07	1.1833e-06	2.762e-06	2.65503e-06	2.20011e-06	1.76258	0.0279308	0.51616	5.28995	2.40325
9177			level4			430.079	182.6	POS									1.07974e-07	8.43843e-08	9.13214e-08	9.45599e-08	9.19241e-07	5.45296e-07	1.05308e-06	8.39207e-07	1.96295	0.0389536	0.587587	8.87487	3.14973
9178			level4			431.101	182.6	POS									2.9361e-07	5.1431e-07	4.77796e-07	4.28572e-07	2.20919e-06	2.91805e-06	2.89928e-06	2.67551e-06	1.93985	0.00076068	0.132792	6.24284	2.6422
9183			level4			449.073	182.6	POS									5.03436e-07	6.53402e-07	5.0121e-07	5.52683e-07	1.38417e-06	9.5837e-07	1.27415e-06	1.20556e-06	1.87137	0.00891244	0.320834	2.1813	1.12519
9185			level4			456.055	182.6	POS									4.14851e-08	5.58669e-07	8.08324e-09	2.02746e-07	1.53542e-06	2.53127e-06	1.46981e-06	1.8455e-06	1.56626	0.0132009	0.384604	9.10253	3.18627
9186			level4			460.106	182.6	POS									4.99093e-06	7.64045e-06	6.07466e-06	6.23535e-06	1.08559e-06	1.12261e-06	3.70366e-06	1.97062e-06	1.69396	0.0211885	0.466072	0.31604	-1.66182
9187			level4			461.111	182.6	POS									8.07366e-07	9.11437e-07	8.2951e-07	8.49438e-07	1.19975e-06	1.18747e-06	1.39726e-06	1.26149e-06	1.88033	0.00534528	0.268769	1.48509	0.570551
9192			level4			494.086	182.6	POS									1.92707e-06	3.09779e-06	2.72545e-06	2.58344e-06	3.43704e-06	4.31009e-06	5.26386e-06	4.337e-06	1.58836	0.0497588	0.63488	1.67877	0.747405
9193			level4			496.081	182.6	POS									1.38653e-06	1.04626e-06	1.02744e-06	1.15341e-06	7.83955e-09	5.62385e-08	1.50594e-07	7.15572e-08	1.79054	0.000950328	0.144055	0.0620395	-4.01067
9195			level4			497.08	182.6	POS									2.34464e-06	1.55243e-06	1.82618e-06	1.90775e-06	2.97635e-06	4.00526e-06	4.58374e-06	3.85512e-06	1.77626	0.0205798	0.462017	2.02077	1.0149
9202			level4			551.143	182.6	POS									3.0092e-06	4.0648e-06	4.24386e-06	3.77262e-06	7.94343e-06	9.7351e-06	1.37794e-05	1.0486e-05	1.84877	0.0191681	0.449755	2.7795	1.47482
9203			level4			552.147	182.6	POS									4.02609e-07	6.52783e-07	6.45896e-07	5.67096e-07	1.3561e-06	2.00738e-06	2.66295e-06	2.00881e-06	1.83187	0.0202292	0.460535	3.54228	1.82468
9207			level4			559.08	182.6	POS									1.06549e-07	1.89526e-07	3.20576e-07	2.0555e-07	1.19963e-06	1.50399e-06	8.81464e-07	1.19503e-06	1.86828	0.00650775	0.286637	5.8138	2.53948
9212			level4			589.099	182.6	POS									1.10384e-07	3.21043e-07	1.05615e-07	1.79014e-07	7.10977e-07	8.0084e-07	4.69345e-07	6.60387e-07	1.70879	0.0168005	0.425262	3.68903	1.88324
9217			level4			204.043	182.5	POS									1.17249e-06	7.74927e-09	8.65401e-07	6.8188e-07	2.25468e-06	2.85373e-06	2.42666e-06	2.51169e-06	1.27525	0.00948163	0.327285	3.68347	1.88107
9218			level4			205.037	182.5	POS									2.94674e-06	9.90401e-07	2.54987e-06	2.16234e-06	2.79634e-05	2.64122e-05	3.00251e-05	2.81336e-05	1.94608	2.73921e-05	0.0376376	13.0107	3.70163
9219			level4			220.557	182.5	POS									2.38277e-05	3.31258e-05	3.16496e-05	2.95344e-05	7.83955e-09	8.31113e-09	7.49858e-07	2.55336e-07	1.8236	0.00917716	0.322394	0.00864539	-6.85385
9220			level4	Radon-222	-6.65135135143209	223.006	182.5	POS									1.96077e-06	2.51249e-06	2.46195e-06	2.31174e-06	1.14427e-06	8.0154e-07	1.30118e-06	1.08233e-06	1.82385	0.00587839	0.280164	0.46819	-1.09484
9224			level4			254.994	182.5	POS									3.72845e-06	4.90122e-06	4.69613e-06	4.44193e-06	2.82114e-07	2.7216e-07	9.87728e-07	5.14001e-07	1.87663	0.000813482	0.136749	0.115716	-3.11134
9225			level4			266.036	182.5	POS									2.72932e-05	1.37546e-05	2.41856e-05	2.17445e-05	1.25196e-05	6.73388e-06	3.78379e-06	7.6791e-06	1.56981	0.0436365	0.61081	0.353152	-1.50164
9227			level4			283.031	182.5	POS									9.70211e-06	1.34542e-05	1.1864e-05	1.16734e-05	3.58565e-06	4.29175e-06	7.57865e-06	5.15202e-06	1.7541	0.0165139	0.422469	0.441345	-1.18002
9245			level4			206.557	182.4	POS									8.08559e-09	9.75647e-08	1.01207e-07	6.89525e-08	4.40137e-07	6.56128e-07	3.77137e-07	4.91134e-07	1.62019	0.00929859	0.323325	7.12278	2.83244
9246			level4			254.01	182.4	POS									6.63396e-07	9.1165e-07	7.083e-07	7.61115e-07	7.79715e-06	9.54228e-06	7.68322e-06	8.34088e-06	1.97571	0.00561938	0.273864	10.9588	3.45401
9251			level4			475.006	182.4	POS									1.17629e-07	1.92045e-07	2.38788e-07	1.82821e-07	1.30596e-06	1.24154e-06	6.37001e-07	1.0615e-06	1.8869	0.01524	0.411896	5.80625	2.53761
9253			level4			91.0501	182.3	POS									7.08103e-06	6.47454e-06	6.73656e-06	6.76404e-06	5.03415e-06	5.91852e-06	5.78236e-06	5.57834e-06	1.741	0.0220702	0.47227	0.824705	-0.27805
9255			level4	Methylenediphosphonic acid	-16.3441045941306	177.007	182.3	POS									1.75851e-05	9.73779e-06	8.5409e-06	1.19546e-05	2.70631e-05	2.11053e-05	2.83646e-05	2.5511e-05	1.7127	0.0198729	0.456964	2.13399	1.09355
9262			level4	SWEP	-3.07471801069184	221.059	182.3	POS									4.89553e-06	7.60344e-06	5.26132e-06	5.9201e-06	1.27867e-06	1.2901e-06	6.94931e-07	1.0879e-06	1.9211	0.00515824	0.264717	0.183764	-2.44408
9267			level4			321.069	182.3	POS									3.00822e-06	4.37001e-06	4.51184e-06	3.96336e-06	5.26155e-07	1.12698e-06	2.61366e-06	1.42226e-06	1.58978	0.0316409	0.542365	0.358854	-1.47853
9278			level4			141.998	182.2	POS									3.50899e-06	5.14633e-06	4.51223e-06	4.38919e-06	5.91882e-06	6.59635e-06	6.95398e-06	6.48972e-06	1.67694	0.0205258	0.462017	1.47857	0.564202
9280			level4	Fentin acetate	-18.766178635913	410.065	182.2	POS									4.56677e-06	3.46394e-06	6.60956e-06	4.88009e-06	5.03022e-07	5.61676e-07	1.57068e-06	8.78459e-07	1.81291	0.0152891	0.412961	0.180009	-2.47386
9283			level4			128.552	182.1	POS									8.53295e-07	9.39581e-07	9.86949e-07	9.26608e-07	7.83955e-09	8.31113e-09	1.15736e-08	9.24144e-09	1.99081	0.00179926	0.180138	0.0099734	-6.6477
9288			level4			168.025	182.1	POS									2.14462e-05	1.19252e-05	2.02458e-05	1.78724e-05	4.66931e-06	9.39488e-06	6.20695e-06	6.75705e-06	1.73681	0.0281236	0.517238	0.378072	-1.40327
9290			level4			193.082	182.1	POS									1.65615e-06	1.39545e-06	1.64005e-06	1.56389e-06	2.49258e-06	2.76302e-06	3.3498e-06	2.86847e-06	1.88704	0.00809311	0.307746	1.83419	0.875144
9291			level4			197.001	182.1	POS									3.85392e-06	3.44322e-06	4.31761e-06	3.87158e-06	4.72199e-06	5.01266e-06	5.3272e-06	5.02062e-06	1.75913	0.0201004	0.459076	1.29679	0.374942
9297			level4			364.055	182.1	POS									2.8362e-06	6.08117e-06	4.25603e-06	4.39113e-06	4.72443e-08	1.35905e-07	2.42185e-07	1.41778e-07	1.93063	0.0450843	0.619179	0.0322874	-4.95289
9299			level4			411.999	182.1	POS									4.80527e-08	2.81094e-07	1.0685e-07	1.45332e-07	2.32867e-06	3.14497e-06	2.07626e-06	2.51663e-06	1.86967	0.00198707	0.186165	17.3164	4.11407
9302			level4	(Z)-2-((R)-1-((S)-1-(2-Chlorophenyl)-2-methoxy-2-oxoethyl)-4-((2-(3-methoxyphenyl)-2-oxoethyl)thio)piperidin-3-ylidene)acetic acid	-2.53298676568921	504.996	182.1	POS									8.87596e-07	1.28969e-06	1.02036e-06	1.06588e-06	7.83955e-09	8.31113e-09	1.15736e-08	9.24144e-09	1.99193	0.0122943	0.369567	0.00867022	-6.84972
9304			level4	Thifluzamide	-2.41751732367778	529.068	182.1	POS									1.02177e-07	7.74927e-09	1.374e-07	8.24423e-08	4.17013e-07	6.19335e-07	3.64723e-07	4.67024e-07	1.5812	0.0113938	0.356857	5.66486	2.50204
9305			level4			616.177	182.1	POS									3.5948e-06	3.39559e-06	1.89395e-06	2.96144e-06	7.75949e-06	5.19292e-06	8.8006e-06	7.25101e-06	1.71771	0.0232131	0.483204	2.44847	1.29188
9306			level4			617.179	182.1	POS									1.31499e-06	6.54673e-07	5.16678e-07	8.2878e-07	3.2102e-06	2.11731e-06	2.94264e-06	2.75672e-06	1.7971	0.00936626	0.324821	3.32624	1.73389
9307			level4			1067.46	182.1	POS									6.55865e-07	4.17217e-07	5.38794e-07	5.37292e-07	1.04394e-06	1.18026e-06	1.07295e-06	1.09905e-06	1.8786	0.00220829	0.191636	2.04553	1.03247
9308			level4			140.082	181.9	POS									7.95159e-06	6.14203e-06	7.18424e-06	7.09262e-06	4.62027e-07	1.72871e-06	3.63116e-06	1.94063e-06	1.61477	0.0082713	0.310198	0.273613	-1.86979
9314			level4			206.992	181.9	POS									6.67747e-06	4.76502e-06	7.12643e-06	6.18964e-06	9.62713e-06	8.87729e-06	9.36454e-06	9.28965e-06	1.74872	0.0148859	0.407476	1.50084	0.585769
9319			level4			365.872	181.9	POS									8.08559e-09	7.74927e-09	8.08324e-09	7.9727e-09	7.07613e-07	4.66948e-07	4.41489e-07	5.38683e-07	1.99257	0.0245844	0.491163	67.566	6.07823
9321			level4			98.9752	181.7	POS									3.0154e-05	4.65993e-05	4.05128e-05	3.90887e-05	5.14019e-05	6.62125e-05	5.81273e-05	5.85805e-05	1.5916	0.0387699	0.587061	1.49866	0.58367
9325			level4			163.098	181.7	POS									1.77952e-05	1.40521e-05	1.51006e-05	1.56493e-05	1.74333e-06	2.40992e-06	8.8713e-06	4.34152e-06	1.68308	0.011105	0.354055	0.277426	-1.84983
9328			level4	L-3,4-Dihydroxybutan-2-one 4-phosphate	1.7568028578924	185.092	181.7	POS									3.36921e-06	2.94245e-06	3.11917e-06	3.14361e-06	4.72477e-06	3.96842e-06	5.70646e-06	4.79988e-06	1.7649	0.0330082	0.552233	1.52687	0.610576
9330			level4			188.091	181.7	POS									1.95468e-06	2.25234e-06	2.24744e-06	2.15149e-06	2.89714e-06	3.55238e-06	4.79812e-06	3.74922e-06	1.70745	0.0477239	0.628826	1.74262	0.801255
9331			level4	Trifluoromethyl iodide	-1.41186559206227	196.918	181.7	POS									3.65806e-06	4.8858e-06	4.14452e-06	4.22946e-06	6.55537e-06	6.76747e-06	7.15768e-06	6.82684e-06	1.8547	0.0028515	0.209712	1.61412	0.690744
9365			level4			205.029	181.3	POS									9.38256e-06	9.25319e-06	9.85894e-06	9.49823e-06	4.88529e-07	8.20096e-07	1.22558e-06	8.44734e-07	1.95788	6.68905e-06	0.0170108	0.0889359	-3.49109
9367			level4			247.079	181.3	POS									5.80355e-07	7.74927e-09	4.13114e-07	3.33739e-07	1.30562e-06	1.6885e-06	1.80829e-06	1.6008e-06	1.39564	0.00511331	0.264002	4.79656	2.262
9373			level4			268.131	181.3	POS									3.1183e-06	2.63857e-06	3.9633e-06	3.24006e-06	5.32876e-06	7.24113e-06	1.05242e-05	7.69803e-06	1.74972	0.0465269	0.624085	2.37589	1.24847
9374			level4			299.118	181.3	POS									8.08559e-09	1.05625e-07	1.88684e-07	1.00798e-07	1.13232e-06	1.13292e-06	8.42101e-07	1.03578e-06	1.66673	0.00105094	0.150218	10.2758	3.36118
9376			level4			500.023	181.3	POS									1.2572e-06	3.26331e-06	2.6772e-06	2.39924e-06	1.2777e-07	1.56293e-07	5.48169e-07	2.77411e-07	1.81824	0.0254951	0.497442	0.115625	-3.11248
9396			level4			237.945	181	POS									4.68949e-06	5.69894e-06	5.27837e-06	5.22227e-06	8.74502e-06	8.04554e-06	9.11165e-06	8.63407e-06	1.92129	0.00134636	0.162	1.65332	0.725364
9397			level4			331.061	181	POS									3.24307e-06	3.39845e-06	3.26565e-06	3.30239e-06	2.32204e-06	1.82153e-06	1.33044e-06	1.82467e-06	1.74824	0.00703231	0.293735	0.552529	-0.855877
9421			level4			185.021	180.8	POS									1.36971e-05	1.86891e-05	1.65714e-05	1.63192e-05	2.04033e-05	2.48743e-05	2.09956e-05	2.20911e-05	1.58903	0.0456944	0.620516	1.35368	0.436891
9431			level4			232.107	180.8	POS									4.77367e-06	3.19551e-06	2.92984e-06	3.63301e-06	9.94697e-07	8.37416e-07	1.19981e-06	1.01064e-06	1.9144	0.0109642	0.351407	0.278183	-1.84589
9437			level4	4-Nitrophenyl methylphenylphosphinate	-2.44069606379065	278.223	180.8	POS									2.32363e-06	2.14903e-06	2.33838e-06	2.27035e-06	2.84647e-06	2.7638e-06	2.51751e-06	2.70926e-06	1.79871	0.0193804	0.452086	1.19332	0.254985
9438			level4			325.133	180.8	POS									5.96675e-07	5.05696e-07	4.76066e-07	5.26146e-07	1.45775e-06	1.4616e-06	1.6908e-06	1.53672e-06	1.96567	0.000288856	0.0953785	2.92071	1.54632
9441			level4			506.278	180.8	POS									9.20791e-07	9.1246e-07	1.36813e-06	1.06713e-06	1.60637e-06	2.14105e-06	1.59969e-06	1.78237e-06	1.69963	0.0378544	0.580161	1.67025	0.740064
9451			level4	2-Chloro-N-(2-chloro-4-methylpyridin-3-yl)nicotinamide	-18.3489295336278	283.122	180.6	POS									2.22265e-06	2.78852e-06	2.5836e-06	2.53159e-06	4.75371e-06	4.77569e-06	6.89003e-06	5.47315e-06	1.85928	0.0155623	0.415336	2.16194	1.11233
9455			level4			579.04	180.6	POS									7.24803e-07	9.80849e-07	8.52787e-07	8.52813e-07	3.1465e-08	4.90992e-07	1.5677e-07	2.26409e-07	1.54691	0.0158561	0.418459	0.265485	-1.9133
9462			level4			183.024	180.4	POS									3.73544e-06	5.17894e-06	4.46586e-06	4.46008e-06	5.64858e-06	6.41849e-06	5.83532e-06	5.96746e-06	1.61342	0.0341529	0.560685	1.33797	0.420048
9468			level4			208.991	180.4	POS									4.20778e-06	4.28221e-06	4.43606e-06	4.30869e-06	5.47534e-06	5.46392e-06	6.40769e-06	5.78232e-06	1.86316	0.00997588	0.335113	1.34201	0.4244
9473			level4			283.015	180.4	POS									1.408e-05	2.04671e-05	1.67879e-05	1.71117e-05	3.66611e-06	1.06653e-05	5.24437e-06	6.52527e-06	1.72284	0.0197389	0.45546	0.381335	-1.39087
9484			level4			157.975	180.3	POS									3.9591e-05	7.74927e-09	3.33185e-05	2.43057e-05	9.05375e-05	5.37817e-05	7.23636e-05	7.22276e-05	1.10773	0.0418699	0.601297	2.97163	1.57125
9497			level4			250.21	180.2	POS									3.38463e-06	3.86358e-06	3.52269e-06	3.5903e-06	4.43607e-06	5.28714e-06	5.04463e-06	4.92261e-06	1.80687	0.0101248	0.336503	1.37109	0.455321
9500			level4			361.029	180.2	POS									1.48969e-05	8.31439e-06	1.65214e-05	1.32442e-05	1.83365e-06	5.65795e-06	4.89804e-06	4.12988e-06	1.6639	0.0301387	0.532708	0.311825	-1.68119
9503			level4			187.945	180.1	POS									2.13819e-06	3.39669e-06	2.25182e-06	2.59557e-06	4.28557e-06	4.68302e-06	4.28285e-06	4.41715e-06	1.71868	0.0126144	0.375217	1.70181	0.767066
9508			level4			165.965	180	POS									3.33943e-06	6.40123e-06	4.19155e-06	4.64407e-06	1.57339e-05	7.52426e-06	1.5818e-05	1.30254e-05	1.69813	0.0444705	0.615568	2.80474	1.48787
9523			level4			142.122	179.9	POS									5.15961e-06	5.18734e-06	1.04928e-05	6.94657e-06	1.33558e-05	1.34289e-05	1.10729e-05	1.26192e-05	1.6348	0.0427116	0.606148	1.81661	0.861247
9530			level4	4-Methylcatechol sulfate	-8.14281785694327	219.185	179.9	POS									2.10752e-06	2.0899e-06	2.42609e-06	2.20784e-06	2.83113e-06	2.8807e-06	2.51865e-06	2.74349e-06	1.74592	0.0272048	0.510031	1.24261	0.313379
9531			level4			222.149	179.9	POS									5.6033e-06	9.54072e-06	8.56947e-06	7.90449e-06	1.61354e-06	1.11237e-06	2.00438e-06	1.57676e-06	1.91148	0.00642501	0.286167	0.199477	-2.32571
9532			level4	Sorbinil	-9.63836038651688	237.207	179.9	POS									4.70817e-06	4.58523e-06	4.8343e-06	4.70923e-06	6.07029e-06	5.98156e-06	6.2763e-06	6.10938e-06	1.97673	0.000244699	0.0854341	1.29732	0.375535
9535			level4	Calcium galactarate	-0.308622078968055	249.207	179.9	POS									2.67486e-05	2.66399e-05	2.74313e-05	2.69399e-05	3.21464e-05	3.3455e-05	3.48376e-05	3.34796e-05	1.93806	0.00131183	0.15965	1.24275	0.313537
9536			level4	Maclurin	3.5215390123768	263.223	179.9	POS									1.7148e-05	1.68294e-05	2.00218e-05	1.79997e-05	2.0126e-05	2.27664e-05	2.24943e-05	2.17955e-05	1.64254	0.0448828	0.618299	1.21088	0.276058
9542			level4			302.982	179.9	POS									1.06246e-06	8.17486e-07	9.5751e-07	9.45817e-07	4.49883e-07	4.77454e-07	4.72428e-07	4.66588e-07	1.93743	0.0200095	0.458229	0.493318	-1.01941
9559			level4			402.056	179.9	POS									1.14988e-06	3.89935e-07	1.27319e-06	9.37669e-07	6.11235e-06	6.43628e-06	9.90991e-06	7.48618e-06	1.88588	0.00628117	0.284927	7.98382	2.99708
9563			level4	L-Dopachrome	7.36916547314898	194.165	179.7	POS									5.41359e-06	5.85624e-06	6.20125e-06	5.82369e-06	7.07399e-06	7.35388e-06	7.86457e-06	7.43081e-06	1.84279	0.00777673	0.305272	1.27596	0.351586
9572			level4			83.0602	179.5	POS									2.43144e-05	2.44955e-05	2.52898e-05	2.46999e-05	3.05126e-05	3.03567e-05	3.25351e-05	3.11348e-05	1.94952	0.00108189	0.151325	1.26052	0.334021
9579			level4			160.008	179.5	POS									8.43573e-06	6.08037e-07	2.65076e-07	3.10295e-06	1.54859e-05	1.03797e-05	1.41496e-05	1.33384e-05	1.51533	0.0291486	0.524708	4.29862	2.10387
9594			level4	D-Erythroascorbic acid 1'-a-D-xylopyranoside	-9.26125613219248	279.217	179.5	POS									1.24542e-06	1.43866e-06	1.83432e-06	1.50613e-06	7.83955e-09	7.71503e-07	9.09262e-07	5.62868e-07	1.17168	0.0458428	0.621509	0.373717	-1.41998
9604			level4			378.01	179.5	POS									1.76466e-06	2.59857e-06	1.2621e-06	1.87511e-06	3.39833e-07	9.47606e-07	4.68227e-07	5.85222e-07	1.75179	0.0403361	0.593369	0.312101	-1.67992
9605			level4			379.002	179.5	POS									3.34041e-06	2.16127e-06	2.44412e-06	2.6486e-06	4.9137e-07	6.69358e-07	6.53486e-07	6.04738e-07	1.94926	0.0264395	0.503685	0.228324	-2.13085
9606			level4			380.998	179.5	POS									1.35939e-06	2.1704e-06	1.56501e-06	1.69826e-06	4.1372e-07	5.16069e-07	4.82879e-07	4.70889e-07	1.95545	0.0354279	0.567099	0.277277	-1.8506
9619			level4	L-2-Aminoadipate	-20.3318775993221	162.16	179.4	POS									5.69375e-07	7.81857e-07	5.95486e-07	6.48906e-07	8.31895e-07	9.23452e-07	1.07797e-06	9.44439e-07	1.62479	0.0395014	0.589959	1.45543	0.541448
9631			level4			382.965	179.4	POS									2.3935e-06	2.85012e-06	2.70832e-06	2.65065e-06	1.61415e-06	1.90134e-06	2.31688e-06	1.94413e-06	1.63803	0.044617	0.616379	0.733453	-0.447223
9651			level4			357.108	179.1	POS									3.32848e-06	3.25391e-06	2.41078e-06	2.99772e-06	2.10633e-06	2.01166e-06	2.30017e-06	2.13939e-06	1.68189	0.0486829	0.632017	0.71367	-0.48667
9685			level4	5-Nitrothiazole	10.9391331078472	131.129	178.9	POS									5.18831e-06	0.000110352	8.92687e-06	4.1489e-05	0.000251546	0.000376456	0.000391221	0.000339741	1.63785	0.00602772	0.282144	8.18869	3.03363
9690			level4			420.029	178.9	POS									1.87591e-06	1.18894e-06	9.86405e-07	1.35042e-06	7.83955e-09	5.50362e-08	8.88239e-08	5.05665e-08	1.86122	0.0394023	0.58973	0.0374451	-4.73908
9698			level4			363.136	178.7	POS									1.61167e-06	6.89841e-07	1.7279e-06	1.34314e-06	2.49285e-07	8.38304e-08	3.7267e-07	2.35262e-07	1.68953	0.030806	0.538254	0.175158	-2.51327
9701			level4			135.533	178.6	POS									1.14571e-06	1.78963e-06	1.04128e-06	1.32554e-06	7.83955e-09	8.31113e-09	1.15736e-08	9.24144e-09	1.99227	0.0301755	0.532732	0.00697184	-7.16425
9705			level4			184.538	178.6	POS									3.1562e-06	4.81359e-06	3.10993e-06	3.69324e-06	2.89042e-08	8.31113e-09	1.48335e-07	6.18502e-08	1.87559	0.022437	0.476927	0.0167468	-5.89997
9724			level4			244.108	178.5	POS									4.11958e-07	3.79725e-07	5.35827e-07	4.42503e-07	2.51991e-07	2.6537e-07	1.0329e-07	2.06884e-07	1.55012	0.0287025	0.522025	0.46753	-1.09687
9736			level4			356.938	178.5	POS									1.12245e-06	1.44732e-06	1.22596e-06	1.26524e-06	4.5056e-06	5.60545e-06	3.05174e-06	4.3876e-06	1.89248	0.0496493	0.634579	3.4678	1.79402
9737			level4			357.916	178.5	POS									1.9943e-07	7.03869e-07	6.47015e-07	5.16771e-07	1.59979e-06	2.16055e-06	1.09853e-06	1.61963e-06	1.60471	0.0332204	0.554042	3.13413	1.64806
9740			level4			371.043	178.5	POS									4.69424e-07	4.35014e-07	6.30176e-07	5.11538e-07	7.84502e-07	7.52214e-07	1.01345e-06	8.50055e-07	1.7539	0.0293006	0.525193	1.66176	0.732715
9756			level4			240.953	178.3	POS									9.91695e-07	2.13662e-06	2.03607e-06	1.72146e-06	3.1923e-06	3.47307e-06	2.93611e-06	3.20049e-06	1.5862	0.0204639	0.462017	1.85917	0.89466
9762			level4			384.952	178.3	POS									6.94519e-08	7.74927e-09	8.08324e-09	2.84281e-08	1.03274e-06	1.19729e-06	7.20208e-07	9.83411e-07	1.87559	0.0190212	0.447629	34.5929	5.1124
9770			level4			213.934	178.1	POS									3.12074e-07	6.11687e-07	4.60445e-07	4.61402e-07	9.4215e-07	1.30415e-06	1.27822e-06	1.17484e-06	1.78331	0.00795981	0.306109	2.54623	1.34837
9781			level4			352.128	178.1	POS									8.3975e-07	9.55303e-07	1.19877e-06	9.97941e-07	4.4189e-07	4.29712e-07	4.43775e-07	4.38459e-07	1.91792	0.0337608	0.559332	0.439364	-1.18651
9788			level4			199.927	178	POS									7.22299e-07	1.0135e-06	9.5181e-07	8.9587e-07	1.60875e-06	1.76632e-06	1.21721e-06	1.53076e-06	1.72465	0.026821	0.505952	1.70868	0.772886
9792			level4			274.57	178	POS									1.39292e-06	2.05895e-06	1.32854e-06	1.59347e-06	7.83955e-09	8.31113e-09	1.15736e-08	9.24144e-09	1.99293	0.0210354	0.464276	0.00579957	-7.42984
9795			level4			300.878	178	POS									1.34822e-06	2.24108e-06	1.53953e-06	1.70961e-06	2.84286e-06	2.55822e-06	2.83521e-06	2.74543e-06	1.66183	0.0226014	0.477537	1.60588	0.683367
9803			level4	Bromucozole	23.1350707400206	378.08	178	POS									8.63421e-07	1.05083e-06	8.22577e-07	9.12277e-07	2.04328e-07	1.55564e-07	5.8818e-07	3.16024e-07	1.66562	0.017889	0.438424	0.346412	-1.52944
9811			level4			273.859	177.8	POS									5.10684e-07	6.83888e-07	7.3074e-07	6.41771e-07	9.17961e-07	9.86899e-07	1.04234e-06	9.824e-07	1.75532	0.0109638	0.351407	1.53077	0.614253
9813			level4			352.139	177.8	POS									8.90453e-07	6.97994e-07	9.30031e-07	8.39493e-07	3.58879e-07	4.24548e-07	5.77494e-07	4.53641e-07	1.7595	0.0162028	0.420404	0.540375	-0.887968
9814			level4			392.985	177.8	POS									4.45933e-06	6.83347e-06	2.9813e-06	4.75803e-06	9.45587e-07	4.14065e-07	1.74938e-06	1.03634e-06	1.72648	0.0350254	0.5657	0.217809	-2.19886
9817			level4	Eupachlorin acetate	20.0559246247829	455.914	177.8	POS									3.06394e-07	3.9435e-07	3.46386e-07	3.49043e-07	9.74487e-07	1.21509e-06	7.37301e-07	9.75627e-07	1.88928	0.0110955	0.354016	2.79515	1.48292
9825			level4			265.591	177.7	POS									2.54202e-07	3.27793e-07	2.54996e-07	2.78997e-07	7.83955e-09	8.31113e-09	1.15736e-08	9.24144e-09	1.99075	0.00796954	0.306109	0.0331238	-4.91599
9828			level4			361.071	177.7	POS									2.04959e-07	1.82521e-07	3.06113e-07	2.31198e-07	1.14374e-07	9.32859e-08	1.2969e-07	1.1245e-07	1.73301	0.0395503	0.590069	0.48638	-1.03984
9830			level4			115.095	177.6	POS									1.80293e-06	1.27252e-06	1.26846e-06	1.44797e-06	2.33121e-06	3.5515e-06	3.71984e-06	3.20085e-06	1.77667	0.0206089	0.462019	2.21058	1.14442
9831			level4			132.121	177.6	POS									1.18129e-05	7.30956e-06	7.59778e-06	8.90673e-06	1.75384e-05	2.49471e-05	2.5902e-05	2.27959e-05	1.82817	0.0100076	0.335115	2.5594	1.3558
9832			level4	Glutarate	0.177118955841735	133.122	177.6	POS									2.39204e-07	7.74927e-09	1.79547e-07	1.42167e-07	3.65148e-07	6.69308e-07	4.8983e-07	5.08095e-07	1.3602	0.0311068	0.538582	3.57394	1.83751
9846			level4	Pentafluorophenylhydrazine	-11.4924077215898	199.101	177.5	POS									3.80622e-07	4.46613e-07	4.92274e-07	4.39836e-07	2.76198e-06	2.8664e-06	3.54834e-06	3.05891e-06	1.98024	0.00790738	0.306109	6.95465	2.79798
9847			level4	Phosphoramide mustard	-8.94299710303224	222.027	177.5	POS									3.34334e-07	3.73935e-07	3.04897e-07	3.37722e-07	3.24292e-06	4.83328e-06	2.37172e-06	3.48264e-06	1.95169	0.0486018	0.631542	10.3121	3.36627
9851			level4			282.119	177.5	POS									2.78351e-06	3.26429e-06	3.19554e-06	3.08111e-06	2.20156e-06	1.49369e-06	2.30636e-06	2.00054e-06	1.64978	0.021784	0.470055	0.649291	-0.623064
9854			level4			362.89	177.5	POS									6.20811e-07	4.11965e-07	3.66946e-07	4.66574e-07	7.5754e-07	7.3364e-07	7.91773e-07	7.60984e-07	1.68464	0.0212055	0.466072	1.631	0.705761
9860			level4			445.032	177.5	POS									2.70133e-07	3.7483e-07	3.17544e-07	3.20836e-07	7.83955e-09	8.31113e-09	2.23984e-07	8.00448e-08	1.52111	0.0367854	0.576056	0.249488	-2.00296
9863			level4			548.132	177.5	POS									1.97784e-07	2.43839e-07	2.18138e-07	2.1992e-07	7.83955e-09	8.31113e-09	1.15736e-08	9.24144e-09	1.98944	0.00375336	0.2303	0.0420218	-4.57272
9867			level4			172.908	177.3	POS									1.58452e-07	2.96747e-07	3.19594e-07	2.58264e-07	5.9166e-07	7.00816e-07	5.64916e-07	6.19131e-07	1.7742	0.00523223	0.266587	2.39728	1.2614
9868			level4			288.957	177.3	POS									5.77918e-07	8.35528e-07	7.67121e-07	7.26856e-07	1.35688e-06	1.10491e-06	1.0727e-06	1.17816e-06	1.75602	0.0188871	0.447007	1.6209	0.696797
9872			level4	purvalanol A	2.88866032394734	389.908	177.3	POS									5.58538e-07	8.6707e-07	5.87886e-07	6.71165e-07	1.33189e-06	1.3028e-06	1.37981e-06	1.33817e-06	1.83054	0.00270948	0.205774	1.9938	0.995519
9879			level4	3,5-Dinitrocatechol	22.105306293008	201.118	177.1	POS									1.75519e-06	2.07118e-06	2.0727e-06	1.96636e-06	8.8481e-07	1.1324e-06	1.23329e-06	1.0835e-06	1.88266	0.00395323	0.234523	0.551018	-0.859828
9891			level4			200.114	177	POS									2.59212e-05	2.83294e-05	2.861e-05	2.76202e-05	1.62511e-05	1.68603e-05	2.03021e-05	1.78045e-05	1.89374	0.00298038	0.212127	0.644618	-0.633483
9902			level4			401.088	177	POS									5.94804e-07	4.80347e-07	4.69759e-07	5.1497e-07	7.83955e-09	8.31113e-09	1.15736e-08	9.24144e-09	1.98954	0.00617312	0.284264	0.0179456	-5.80023
9912			level4			250.023	176.8	POS									5.88211e-07	1.9278e-07	1.68064e-07	3.16351e-07	9.54713e-07	7.55186e-07	6.96047e-07	8.01982e-07	1.60228	0.0364655	0.573154	2.5351	1.34204
9919			level4	Azosemide	-23.9365976518258	371.836	176.7	POS									3.63522e-07	6.96344e-07	4.77396e-07	5.12421e-07	1.03173e-06	1.01162e-06	1.50558e-06	1.18298e-06	1.73417	0.0237036	0.484015	2.30861	1.20702
9921			level4			400.094	176.7	POS									1.3301e-06	8.48631e-07	1.06363e-06	1.08079e-06	1.13116e-07	3.04714e-07	3.66151e-07	2.61327e-07	1.79433	0.00668689	0.288287	0.241793	-2.04815
9934			level4			252.919	176.6	POS									2.4915e-07	2.17577e-07	3.41567e-07	2.69431e-07	8.66337e-07	1.06566e-06	6.88939e-07	8.73646e-07	1.91602	0.00627899	0.284927	3.24255	1.69713
9936			level4			286.986	176.6	POS									3.46763e-07	2.41341e-07	5.15794e-07	3.67966e-07	6.3038e-07	7.65558e-07	8.6874e-07	7.54893e-07	1.71376	0.0215066	0.467623	2.05153	1.0367
9937			level4	Calcium iodide	2.80175809110491	294.895	176.6	POS									3.58768e-05	2.78161e-05	5.12936e-05	3.83289e-05	6.33353e-07	4.04791e-07	3.56953e-07	4.65032e-07	1.96967	0.0315139	0.5417	0.0121327	-6.36496
9941			level4			359.915	176.6	POS									2.13411e-07	2.57764e-07	1.50632e-07	2.07269e-07	3.90523e-07	5.40437e-07	8.1131e-07	5.80757e-07	1.72939	0.0423475	0.604017	2.80195	1.48643
9942			level4			386.934	176.6	POS									7.84491e-07	1.12212e-06	9.27942e-07	9.44851e-07	1.56118e-06	1.48649e-06	1.85062e-06	1.63276e-06	1.80464	0.00967363	0.329975	1.72806	0.789156
9943			level4	Acutumine	-4.96820409710826	398.855	176.6	POS									7.70366e-07	1.32463e-06	9.69408e-07	1.02147e-06	1.7009e-06	1.67044e-06	1.46108e-06	1.61081e-06	1.62039	0.0300306	0.532094	1.57695	0.657138
9945			level4			456.912	176.6	POS									2.47113e-07	3.63854e-07	3.4906e-07	3.20009e-07	8.00581e-07	9.6809e-07	5.63144e-07	7.77272e-07	1.80787	0.0205587	0.462017	2.42891	1.28031
9957			level4			270.885	176.5	POS									3.42539e-07	5.33048e-07	4.61741e-07	4.45776e-07	6.46282e-07	9.94862e-07	1.0774e-06	9.06182e-07	1.68729	0.032519	0.549139	2.03282	1.02348
9967			level4			372.914	176.5	POS									1.09573e-06	4.20464e-06	1.10022e-06	2.13353e-06	8.54843e-06	5.72455e-06	4.97486e-06	6.41594e-06	1.57649	0.0463447	0.62391	3.0072	1.58842
9969			level4			443.972	176.5	POS									2.10344e-07	3.95825e-07	2.3713e-07	2.811e-07	1.15977e-06	1.22597e-06	6.32985e-07	1.00624e-06	1.80359	0.0209547	0.463975	3.57966	1.83982
9970			level4			460.991	176.5	POS									2.52214e-06	1.98268e-06	2.11841e-06	2.20775e-06	1.66605e-07	1.52181e-07	1.16044e-06	4.93077e-07	1.65588	0.00986407	0.333113	0.223339	-2.16269
9972			level4			579.992	176.5	POS									1.83141e-06	1.83094e-06	1.21568e-06	1.62601e-06	7.83955e-09	8.31113e-09	2.46059e-07	8.74032e-08	1.75691	0.00219836	0.191636	0.0537532	-4.21751
9973			level4			580.994	176.5	POS									3.76084e-07	4.03705e-07	2.65296e-07	3.48362e-07	7.83955e-09	8.31113e-09	1.55245e-07	5.71318e-08	1.63426	0.0108525	0.349981	0.164001	-2.60822
9974			level4			581.988	176.5	POS									1.15215e-06	1.08297e-06	7.80801e-07	1.00531e-06	7.83955e-09	8.31113e-09	2.04058e-07	7.3403e-08	1.73651	0.00208752	0.189672	0.0730155	-3.77565
9976			level4			582.99	176.4	POS									2.36036e-07	2.91449e-07	8.93293e-08	2.05605e-07	7.83955e-09	8.31113e-09	5.83403e-08	2.48303e-08	1.72686	0.0446276	0.616379	0.120767	-3.0497
9977			level4	DG(O-16:0/18:0/0:0)	-5.62042234291227	583.985	176.4	POS									2.88391e-07	2.77707e-07	2.04838e-07	2.56978e-07	7.83955e-09	8.31113e-09	1.15736e-08	9.24144e-09	1.98922	0.0109238	0.350639	0.0359619	-4.79739
9979			level4			197.956	176.3	POS									8.96333e-07	2.76384e-06	1.84593e-06	1.83537e-06	3.69343e-06	3.9927e-06	3.64422e-06	3.77679e-06	1.53012	0.0242359	0.489445	2.05778	1.04109
9983			level4			287.98	176.3	POS									6.55976e-07	5.98658e-07	4.35393e-07	5.63342e-07	1.32621e-06	1.29928e-06	1.4509e-06	1.3588e-06	1.90022	0.00060051	0.123036	2.41202	1.27024
10001			level4			235.084	176.1	POS									4.53852e-07	4.38735e-07	4.54731e-07	4.49106e-07	2.72871e-07	2.99208e-07	2.92475e-07	2.88185e-07	1.97915	6.98315e-05	0.0537679	0.641685	-0.640063
10004			level4			287.111	176.1	POS									8.86652e-07	1.06828e-06	1.38146e-06	1.11213e-06	7.38864e-07	4.09018e-07	5.56285e-07	5.68056e-07	1.65128	0.0347803	0.565121	0.510782	-0.96922
10007			level4			297.904	176.1	POS									2.65364e-06	3.38107e-06	2.62711e-06	2.88727e-06	5.27858e-06	6.42281e-06	5.44292e-06	5.71477e-06	1.88448	0.00287223	0.209759	1.97929	0.984987
10030			level4			475.761	176	POS									2.67346e-07	4.117e-07	2.79419e-07	3.19488e-07	6.90351e-07	7.56897e-07	6.20577e-07	6.89275e-07	1.84048	0.0036758	0.228571	2.15743	1.10932
10034			level4			162.899	175.9	POS									3.26245e-07	4.76195e-08	2.08269e-07	1.94044e-07	6.89613e-07	7.20775e-07	5.60505e-07	6.56964e-07	1.6016	0.00804673	0.307328	3.38564	1.75943
10035			level4			197.879	175.9	POS									4.11807e-07	3.24881e-07	3.03719e-07	3.46802e-07	4.92061e-07	5.45075e-07	5.48167e-07	5.28434e-07	1.79644	0.00857845	0.314463	1.52373	0.607609
10042			level4			200.945	175.8	POS									4.32715e-07	7.855e-07	8.0007e-07	6.72762e-07	1.8098e-06	2.37768e-06	1.30347e-06	1.83032e-06	1.75757	0.0253689	0.496981	2.7206	1.44393
10043			level4			285.982	175.8	POS									5.38881e-06	7.21438e-06	7.35588e-06	6.65302e-06	1.16651e-05	1.35282e-05	1.60404e-05	1.37446e-05	1.85486	0.00746803	0.302054	2.06592	1.04678
10047			level4	Butefine hydrochloride	16.7361676002238	354.941	175.8	POS									6.10703e-06	1.42926e-05	1.10828e-05	1.04942e-05	2.36227e-05	3.16444e-05	1.73638e-05	2.42103e-05	1.60986	0.0452122	0.619389	2.30703	1.20604
10054			level4			277.827	175.7	POS									2.58516e-07	3.6343e-07	3.62485e-07	3.28144e-07	4.70891e-07	4.89501e-07	6.40307e-07	5.33567e-07	1.69134	0.0325162	0.549139	1.62602	0.701341
10058			level4			160.901	175.6	POS									3.62586e-06	1.50719e-06	2.72417e-06	2.61908e-06	6.85448e-06	6.41239e-06	7.65488e-06	6.97392e-06	1.80219	0.00364576	0.2277	2.66274	1.41291
10059			level4	Disodium malate	-2.11512313043744	179.058	175.6	POS									1.80732e-05	1.24887e-05	1.3693e-05	1.47516e-05	1.89294e-05	2.03369e-05	2.06156e-05	1.99607e-05	1.61767	0.0426298	0.606148	1.35311	0.436284
10060			level4	2,5-Dichloro-carboxymethylenebut-2-en-4-olide	23.5587751580414	209.996	175.6	POS									2.8156e-06	7.39849e-07	1.93598e-06	1.83048e-06	3.46175e-06	4.44318e-06	5.38202e-06	4.42898e-06	1.5587	0.0336473	0.558102	2.41957	1.27475
10080			level4			385.271	175.4	POS									1.75428e-07	9.35629e-08	1.62526e-07	1.43839e-07	7.83955e-09	3.71871e-08	6.53879e-08	3.68048e-08	1.57279	0.0243325	0.489932	0.255875	-1.96649
10081			level4			466.045	175.4	POS									2.67144e-07	6.0253e-07	2.32134e-07	3.67269e-07	9.5993e-07	2.56615e-06	2.67548e-06	2.06719e-06	1.7246	0.0400082	0.592814	5.62853	2.49276
10089			level4			179.954	175.2	POS									2.41235e-07	2.39706e-07	1.66343e-07	2.15761e-07	4.89123e-07	3.97221e-07	5.87693e-07	4.91346e-07	1.83391	0.0102551	0.338617	2.27726	1.1873
10091			level4			204.906	175.2	POS									2.85157e-07	7.74927e-09	6.82091e-08	1.20372e-07	1.05675e-06	4.23758e-07	1.20109e-06	8.93867e-07	1.58937	0.0378206	0.580161	7.42589	2.89256
10094			level4			395.881	175.2	POS									2.48809e-06	4.03981e-06	3.42634e-06	3.31808e-06	6.5144e-06	9.02392e-06	5.01648e-06	6.8516e-06	1.67646	0.0478389	0.628826	2.06493	1.04609
10099			level4	Diaryl ether	18.3364863159524	476.756	175.2	POS									3.38127e-07	3.64424e-07	4.59878e-07	3.87476e-07	5.39367e-07	5.78122e-07	4.91142e-07	5.3621e-07	1.71063	0.0292442	0.52515	1.38385	0.468691
10103			level4			320.893	175.1	POS									8.23467e-07	8.74529e-07	1.40682e-06	1.03494e-06	2.32426e-06	2.33191e-06	2.35628e-06	2.33748e-06	1.87135	0.0196677	0.454801	2.25857	1.17541
10107			level4			385.957	175.1	POS									9.71525e-07	1.12499e-06	1.03216e-06	1.04289e-06	1.77557e-06	1.97222e-06	2.2159e-06	1.9879e-06	1.92306	0.00218882	0.191636	1.90614	0.930653
10114			level4			468.836	175.1	POS									1.0683e-07	3.23383e-07	1.84105e-07	2.04773e-07	5.05928e-07	4.55157e-07	6.856e-07	5.48895e-07	1.65606	0.0218223	0.470643	2.68051	1.42251
10119			level4			383.959	175	POS									6.06254e-06	8.56043e-06	6.71297e-06	7.11198e-06	9.64513e-06	1.11064e-05	1.30902e-05	1.12806e-05	1.6858	0.0287975	0.522711	1.58613	0.665516
10122			level4			223.954	174.9	POS									6.33946e-07	5.72928e-07	7.44969e-07	6.50614e-07	2.32307e-08	1.79041e-07	2.95415e-07	1.65896e-07	1.53766	0.00660176	0.287648	0.254983	-1.97153
10123			level4			232.92	174.9	POS									4.20867e-07	2.28215e-07	1.85743e-07	2.78275e-07	6.36617e-07	1.06012e-06	1.60176e-06	1.0995e-06	1.73937	0.0465699	0.624085	3.95113	1.98227
10127			level4			365.879	174.9	POS									8.92476e-08	1.46884e-07	4.31833e-08	9.31051e-08	5.10741e-07	9.33457e-07	9.20205e-07	7.88135e-07	1.83724	0.0080665	0.307328	8.465	3.08151
10132			level4			483.933	174.9	POS									1.11747e-06	1.30859e-06	1.38916e-06	1.27174e-06	1.71892e-06	1.84239e-06	2.45183e-06	2.00438e-06	1.72533	0.0381403	0.581768	1.5761	0.656355
10165			level4			426.896	174.6	POS									5.14483e-07	4.62005e-07	5.2455e-07	5.00346e-07	9.18727e-07	8.8811e-07	8.05215e-07	8.70684e-07	1.96842	0.000690409	0.128419	1.74016	0.799224
10189			level4			319.001	174.4	POS									1.12261e-06	8.81001e-07	9.10599e-07	9.71404e-07	1.3823e-07	7.18127e-08	2.58813e-07	1.56285e-07	1.85202	0.000962423	0.144857	0.160886	-2.63589
10190			level4			323.991	174.4	POS									3.4923e-07	6.32798e-08	1.0574e-07	1.7275e-07	6.73445e-07	9.51514e-07	9.46286e-07	8.57082e-07	1.74528	0.00589073	0.280164	4.9614	2.31075
10214			level4			318.895	174.2	POS									3.508e-06	4.33048e-06	3.62554e-06	3.82134e-06	5.87286e-06	6.01318e-06	5.92839e-06	5.93814e-06	1.89142	0.0127466	0.377304	1.55394	0.635933
10216			level4			428.795	174.2	POS									1.35394e-06	1.21787e-06	1.06592e-06	1.21258e-06	1.83254e-06	2.01866e-06	1.54361e-06	1.79827e-06	1.74532	0.0221411	0.473129	1.48302	0.568534
10235			level4			180.949	173.9	POS									1.80309e-06	6.87796e-07	2.22032e-06	1.5704e-06	5.18944e-06	4.29571e-06	4.23239e-06	4.57251e-06	1.73591	0.00554928	0.273233	2.91168	1.54185
10241			level4			221.956	173.8	POS									1.04009e-05	7.52581e-06	8.39949e-06	8.77542e-06	5.16643e-07	6.07958e-06	7.69242e-07	2.45515e-06	1.5675	0.0343563	0.561288	0.279776	-1.83765
10284			level4			769.708	173.5	POS									2.79398e-06	2.79377e-06	2.61803e-06	2.73526e-06	3.63273e-06	3.64159e-06	4.26598e-06	3.84677e-06	1.8738	0.00695087	0.292273	1.40636	0.491968
10371			level4			180.871	173.1	POS									6.32141e-06	6.77916e-06	6.75289e-06	6.61782e-06	7.79936e-06	7.90102e-06	8.49464e-06	8.06501e-06	1.86998	0.00529975	0.268543	1.21868	0.28532
10399			level4			434.849	173.1	POS									2.23095e-06	1.11597e-06	2.54304e-06	1.96332e-06	3.07908e-06	4.4112e-06	4.23096e-06	3.90708e-06	1.61123	0.0319183	0.544334	1.99004	0.992797
10412			level4	DG(14:1n5/0:0/18:4n3)	18.6517167582296	559.862	173.1	POS									2.42066e-06	5.99432e-07	1.29566e-06	1.43858e-06	4.28608e-06	3.78197e-06	6.70927e-06	4.92577e-06	1.69329	0.0291578	0.524708	3.42404	1.7757
10479			level4			1060.66	173.1	POS									1.40033e-05	1.44469e-05	1.50186e-05	1.44896e-05	1.81834e-05	1.82058e-05	2.36583e-05	2.00158e-05	1.72709	0.0401178	0.592814	1.38139	0.466124
10535			level4			744.77	173	POS									5.20865e-06	5.80178e-06	5.4744e-06	5.49494e-06	8.2038e-06	8.47816e-06	1.1434e-05	9.372e-06	1.82289	0.0208571	0.463499	1.70557	0.770252
10559			level4			964.685	173	POS									8.95461e-06	9.30189e-06	1.04101e-05	9.55552e-06	1.2119e-05	1.29237e-05	1.63024e-05	1.37817e-05	1.73672	0.0355363	0.567955	1.44228	0.528347
10613			level4			1156.65	172.9	POS									3.86385e-06	4.08658e-06	4.30573e-06	4.08539e-06	5.40672e-06	5.93876e-06	7.33512e-06	6.22686e-06	1.79994	0.0220464	0.47227	1.52418	0.608033
10650			level4			363.908	172.8	POS									3.85129e-07	1.53009e-06	1.31915e-06	1.07812e-06	4.56052e-06	4.46018e-06	9.07698e-06	6.03256e-06	1.74172	0.0338374	0.55973	5.59542	2.48425
10651			level4	Dimethomorph	-9.73710135722959	388.86	172.8	POS									5.19946e-06	5.29403e-06	5.42548e-06	5.30632e-06	6.11874e-06	6.61079e-06	6.49021e-06	6.40658e-06	1.90838	0.00245012	0.197073	1.20735	0.271841
10703			level4	Olitorin	-11.1607841222868	697.779	172.8	POS									5.11145e-06	5.13481e-06	3.8125e-06	4.68625e-06	6.26642e-06	8.0742e-06	9.03427e-06	7.79163e-06	1.68321	0.0280524	0.516374	1.66266	0.733491
10744			level4			863.715	172.8	POS									1.09522e-05	1.29384e-05	1.2123e-05	1.20045e-05	1.603e-05	1.46233e-05	1.81825e-05	1.62786e-05	1.75746	0.0225974	0.477537	1.35604	0.4394
10786			level4	TG(20:0/24:0/22:6(4Z,7Z,10Z,13Z,16Z,19Z))	4.89000495357313	1048.74	172.8	POS									4.69239e-07	8.47971e-07	2.27508e-06	1.19743e-06	4.05853e-06	5.08841e-06	7.24162e-06	5.46285e-06	1.74019	0.0171918	0.429744	4.56214	2.18971
10822			level4	Malonylawobanin	21.4296897410211	860.74	172.7	POS									4.10425e-06	3.50665e-06	3.66244e-06	3.75778e-06	4.88018e-06	6.34606e-06	7.57804e-06	6.2681e-06	1.72942	0.0349257	0.565121	1.66803	0.738147
10823			level4	Cyanidin 3-(6-feruloylglucoside) 5-(6-malonylglucoside)	13.4174880110838	874.759	172.7	POS									3.08051e-06	4.14449e-06	2.63667e-06	3.28723e-06	4.97243e-06	4.5992e-06	5.99152e-06	5.18772e-06	1.62783	0.0358497	0.570798	1.57814	0.658229
10827			level4	PG(i-24:0/20:4(6Z,8E,10E,14Z)-2OH(5S,12R))	-6.85787334467278	916.241	172.7	POS									5.95997e-07	1.42531e-06	8.93597e-07	9.71634e-07	2.56437e-06	2.38832e-06	3.81118e-06	2.92129e-06	1.75556	0.018649	0.444519	3.00657	1.58812
10839			level4			752.717	172.6	POS									2.04606e-06	2.84661e-06	2.51991e-06	2.47086e-06	3.95418e-06	4.22119e-06	6.28587e-06	4.82041e-06	1.74135	0.0383538	0.583661	1.95091	0.964145
10929			level4			324.94	170.7	POS									2.93716e-07	4.56333e-07	3.81675e-07	3.77242e-07	9.66716e-07	8.38124e-07	1.04868e-06	9.51172e-07	1.899	0.00174993	0.180138	2.52139	1.33422
10937			level4			203.139	170.2	POS									9.40439e-07	6.22292e-07	7.28934e-07	7.63888e-07	1.14744e-06	1.06005e-06	1.50662e-06	1.23804e-06	1.6747	0.0457517	0.620889	1.6207	0.696621
10942			level4			221.121	170.1	POS									1.06697e-06	1.12085e-06	1.16821e-06	1.11868e-06	9.39429e-07	8.79997e-07	1.03301e-06	9.50813e-07	1.65815	0.0344961	0.561799	0.849944	-0.234561
10960			level4			146.137	169.3	POS									1.06463e-06	7.34249e-07	6.24556e-07	8.07811e-07	8.41205e-06	8.9114e-06	6.42057e-06	7.91468e-06	1.96517	0.000774492	0.134651	9.79768	3.29244
10972			level4			360.107	169.1	POS									1.70762e-07	8.03682e-07	8.08324e-09	3.27509e-07	1.58848e-06	1.77573e-06	1.53799e-06	1.63407e-06	1.36987	0.00669906	0.28852	4.98938	2.31886
10975			level4			200.023	169	POS									0.000331052	0.000482809	0.000421584	0.000411815	0.000104756	0.000132817	0.000193562	0.000143712	1.87457	0.00639257	0.286167	0.348972	-1.51882
10981			level4			225.135	168.9	POS									6.53145e-06	6.25259e-06	7.07706e-06	6.62037e-06	5.61552e-06	4.77913e-06	5.30855e-06	5.2344e-06	1.73745	0.0157371	0.417283	0.790651	-0.338887
10982			level4			279.127	168.9	POS									1.73451e-06	1.88817e-06	2.31558e-06	1.97942e-06	6.82849e-07	8.64616e-07	1.38347e-06	9.76978e-07	1.71376	0.0212399	0.466521	0.493569	-1.01868
10995			level4	N'-Hydroxyneosaxitoxin	-5.36274926786031	332.291	168.7	POS									8.69551e-07	4.76207e-07	7.02251e-07	6.8267e-07	2.12957e-07	4.54441e-07	1.67496e-07	2.78298e-07	1.61431	0.0490163	0.633257	0.407661	-1.29456
11011			level4			271	168.5	POS									1.66126e-06	7.74927e-09	2.11234e-06	1.26045e-06	3.07325e-06	2.86165e-06	3.46789e-06	3.13426e-06	1.13281	0.0477199	0.628826	2.48663	1.31419
11022			level4	Bromobenzene	-18.9582817171039	158.012	168.4	POS									0.000280236	0.000400333	0.000353597	0.000344722	8.63292e-05	0.000110271	8.75249e-05	9.47085e-05	1.96331	0.00221363	0.191636	0.274739	-1.86387
11049			level4	SM(d19:1/20:4(6E,8Z,11Z,14Z)+=O(5))	11.5818697800741	780.113	168.3	POS									1.36752e-06	7.74927e-09	1.02216e-06	7.99144e-07	2.99421e-06	2.40889e-06	3.27047e-06	2.89119e-06	1.26315	0.0121334	0.367062	3.61786	1.85514
11088			level4			514.457	168	POS									1.03475e-06	8.48889e-07	1.60539e-06	1.16301e-06	1.40615e-07	2.92019e-07	1.30704e-07	1.87779e-07	1.88144	0.0139596	0.394827	0.16146	-2.63075
11147			level4			913.995	167.9	POS									3.09358e-07	7.74927e-09	3.75292e-07	2.308e-07	1.1248e-06	6.28737e-07	8.24499e-07	8.59344e-07	1.34812	0.0265726	0.503721	3.72333	1.89659
11209			level4			702.418	167.7	POS									1.01777e-06	1.25226e-06	9.92061e-07	1.08736e-06	1.81547e-06	1.62374e-06	2.36897e-06	1.93606e-06	1.78596	0.0235439	0.483565	1.78051	0.832287
11214			level4			838.665	167.7	POS									2.74088e-06	7.74927e-09	1.53094e-06	1.42652e-06	4.83898e-06	3.06457e-06	4.55499e-06	4.15285e-06	1.17829	0.047342	0.626723	2.91117	1.5416
11291			level4			386.662	167.6	POS									2.67003e-06	3.60889e-06	2.76633e-06	3.01508e-06	1.41553e-06	2.21101e-06	1.80194e-06	1.80949e-06	1.74161	0.032806	0.551666	0.600147	-0.736611
11382			level4			661.306	167.6	POS									2.73008e-06	7.74927e-09	1.65003e-06	1.46262e-06	5.25719e-06	3.37487e-06	4.60688e-06	4.41298e-06	1.18687	0.0377435	0.580161	3.01718	1.5932
11387			level4			671.09	167.6	POS									2.35785e-06	7.74927e-09	1.25345e-06	1.20635e-06	3.80362e-06	2.87619e-06	3.54521e-06	3.40834e-06	1.1812	0.0397681	0.591866	2.82533	1.49842
11422			level4			274.071	167.5	POS									8.26053e-06	1.07367e-05	8.31912e-06	9.10545e-06	5.68733e-06	5.90849e-06	7.04078e-06	6.2122e-06	1.76555	0.0343665	0.561288	0.682251	-0.551626
11428			level4	Edetate sodium	6.90059710115909	381.18	167.5	POS									2.59212e-06	2.48697e-06	2.51723e-06	2.53211e-06	1.8092e-06	1.15981e-06	1.04913e-06	1.33938e-06	1.75194	0.0353628	0.566788	0.528958	-0.918775
11429			level4			444.221	167.5	POS									2.0771e-06	2.59619e-06	2.04932e-06	2.24087e-06	1.69778e-06	1.5169e-06	1.23621e-06	1.48363e-06	1.73103	0.0273243	0.510922	0.662078	-0.594927
11468			level4			276.622	167.3	POS									5.05226e-06	7.45571e-06	8.22126e-06	6.90974e-06	4.74519e-06	3.57266e-06	2.59816e-06	3.63867e-06	1.60612	0.0453476	0.619644	0.5266	-0.925221
11474			level4			375.677	167.3	POS									8.08559e-09	7.74927e-09	3.43307e-06	1.14964e-06	5.13924e-06	3.87479e-06	4.86109e-06	4.62504e-06	1.50187	0.0447657	0.617085	4.02305	2.00829
11500			level4			311.629	167.2	POS									5.86611e-07	7.74927e-09	8.08324e-09	2.00814e-07	6.70451e-07	9.01676e-07	9.41098e-07	8.37742e-07	1.48594	0.0389747	0.587587	4.17172	2.06064
11530			level4			201.026	167.1	POS									1.81966e-05	2.97149e-05	2.51212e-05	2.43443e-05	6.49443e-06	9.09633e-06	4.87878e-06	6.82318e-06	1.88693	0.00796703	0.306109	0.280279	-1.83507
11549			level4			769.481	167.1	POS									3.26224e-06	7.74927e-09	1.14912e-06	1.47304e-06	5.00616e-06	3.69959e-06	4.79135e-06	4.49903e-06	1.21372	0.0431598	0.607934	3.05426	1.61082
11550			level4	Coenzyme F420	12.5691481538191	774.61	167.1	POS									1.12119e-06	7.74927e-09	5.21808e-07	5.5025e-07	2.18512e-06	1.98059e-06	2.11682e-06	2.09417e-06	1.31394	0.0091915	0.322394	3.80586	1.92822
11569			level4			680.539	166.9	POS									6.81647e-07	7.74927e-09	7.93124e-07	4.94174e-07	1.63169e-06	1.26059e-06	2.25389e-06	1.71539e-06	1.26715	0.0323909	0.548672	3.47123	1.79545
11582			level4			664.545	166.7	POS									4.84404e-07	7.74927e-09	3.76556e-07	2.8957e-07	1.90896e-06	1.31402e-06	2.20182e-06	1.80827e-06	1.47446	0.00703391	0.293735	6.24468	2.64263
11596			level4	PA(13:0/18:1(12Z)-2OH(9,10))	-2.22092537042896	665.864	166.5	POS									5.85731e-07	7.74927e-09	3.63786e-07	3.19089e-07	1.88517e-06	8.35186e-07	1.22169e-06	1.31402e-06	1.34545	0.0466554	0.624344	4.11803	2.04195
11624			level4	Hoffmanniolide	-21.5873774257274	880.048	165.8	POS									8.80885e-07	7.74927e-09	5.53953e-07	4.80862e-07	1.49878e-06	1.17846e-06	1.37461e-06	1.35062e-06	1.21448	0.0326876	0.550388	2.80874	1.48992
11684			level4			243.113	164.5	POS									3.93192e-06	2.85206e-06	3.4533e-06	3.41242e-06	1.73309e-06	1.18196e-06	6.33971e-07	1.18301e-06	1.72535	0.00745411	0.301872	0.346677	-1.52834
11720			level4			104.033	164	POS									1.66878e-06	1.53602e-06	1.35109e-06	1.51863e-06	4.78132e-07	9.07878e-07	4.23674e-07	6.03228e-07	1.80352	0.00687478	0.290426	0.397218	-1.332
11744			level4	erythro-3-Hydroxy-Ls-aspartate	18.9360176683139	150.112	163.8	POS									1.73089e-06	2.54217e-06	1.46798e-06	1.91368e-06	1.68062e-05	2.8743e-05	2.63746e-05	2.39746e-05	1.94198	0.0255176	0.497442	12.528	3.64709
11757			level4			235.025	163.7	POS									1.47981e-06	1.95746e-06	9.85382e-07	1.47421e-06	3.73539e-06	2.47973e-06	4.18837e-06	3.46783e-06	1.69965	0.0267964	0.505712	2.35232	1.23409
11767			level4			176.139	163.6	POS									6.46392e-06	3.93566e-06	4.79274e-06	5.06411e-06	9.08761e-06	9.57866e-06	1.53844e-05	1.13502e-05	1.74613	0.0433159	0.60877	2.24131	1.16434
11768			level4	N-Carbamoyl-L-aspartate	-2.13822494404522	177.134	163.6	POS									9.74744e-06	7.0052e-06	8.0706e-06	8.27442e-06	1.54498e-05	1.76193e-05	2.62038e-05	1.97576e-05	1.82444	0.0273175	0.510922	2.3878	1.25568
11781			level4			321.165	163.6	POS									4.1036e-07	2.56317e-07	3.26516e-07	3.31064e-07	9.41765e-07	8.92498e-07	6.9351e-07	8.42591e-07	1.89808	0.0043566	0.245515	2.5451	1.34772
11810			level4			301.107	162.5	POS									1.42413e-05	2.22271e-05	1.82599e-05	1.82428e-05	6.85823e-07	8.80497e-07	1.6911e-06	1.08581e-06	1.96113	0.0162285	0.42047	0.0595199	-4.07048
11874			level4			412.143	161.9	POS									4.73691e-07	7.74927e-09	5.61317e-07	3.47586e-07	2.05461e-06	1.01867e-06	2.70529e-06	1.92619e-06	1.40681	0.0386229	0.585252	5.54163	2.47031
11956			level4			582.163	161.5	POS									2.23715e-06	3.02428e-06	2.32164e-06	2.52769e-06	1.25198e-06	1.09087e-06	1.78958e-06	1.37747e-06	1.75244	0.0244824	0.490355	0.544953	-0.875796
11985			level4			220.108	161.3	POS									1.79726e-05	1.61568e-05	1.82632e-05	1.74642e-05	9.90784e-06	1.07157e-05	1.5447e-05	1.20235e-05	1.61662	0.0422844	0.603992	0.688468	-0.538538
12026			level4			170.06	161	POS									9.1517e-06	7.78592e-06	7.67868e-06	8.20543e-06	4.31832e-06	4.98635e-06	1.15736e-08	3.10542e-06	1.06148	0.0351858	0.566429	0.378459	-1.40179
12033			level4			243.053	161	POS									1.10097e-06	1.26764e-06	1.07768e-06	1.14876e-06	7.20302e-07	5.93618e-07	1.15736e-08	4.41831e-07	1.13599	0.0353774	0.566788	0.384614	-1.37852
12041			level4			322.055	161	POS									3.08982e-06	8.89801e-07	1.28807e-06	1.7559e-06	4.78473e-06	4.61249e-06	8.47766e-06	5.9583e-06	1.69314	0.0425162	0.605552	3.39331	1.76269
12088			level4	alpha,beta-Methylene ATP	-8.66296311105106	506.211	160.6	POS									1.43596e-06	1.65207e-06	8.51935e-07	1.31332e-06	1.20697e-07	5.91075e-07	5.04846e-07	4.05539e-07	1.60216	0.0313734	0.540609	0.308789	-1.69531
12099			level4			818.865	160.5	POS									1.24783e-06	6.79496e-07	9.84774e-07	9.70701e-07	5.35228e-07	3.50944e-07	1.15736e-08	2.99249e-07	1.22837	0.0404045	0.593685	0.308281	-1.69768
12132			level4			144.081	159.8	POS									1.73842e-06	1.00174e-06	1.38723e-06	1.3758e-06	3.88082e-06	3.79405e-06	2.85792e-06	3.51093e-06	1.87372	0.00544249	0.270505	2.55193	1.35159
12148			level4	Pyruvate	16.1635936459304	89.0708	159.6	POS									3.93493e-05	3.71859e-05	2.84041e-05	3.49798e-05	1.74807e-05	1.32644e-05	1.60452e-05	1.55968e-05	1.8995	0.00557152	0.273409	0.445879	-1.16528
12150			level4			120.102	159.6	POS									7.64175e-05	6.37757e-05	7.23385e-05	7.08439e-05	0.000129499	0.000156131	0.000183525	0.000156385	1.90896	0.00594688	0.280164	2.20746	1.14238
12179			level4			913.572	159.5	POS									8.08559e-09	7.74927e-09	8.08324e-09	7.9727e-09	1.17406e-06	1.08746e-06	1.79891e-06	1.35348e-06	1.98889	0.0266403	0.504205	169.764	7.40739
12202			level4			914.574	159.3	POS									8.08559e-09	7.74927e-09	8.62747e-08	3.40365e-08	5.8108e-07	4.0243e-07	7.84172e-07	5.89227e-07	1.83136	0.00804932	0.307328	17.3116	4.11367
12212			level4	3-Iodo-L-tyrosine	20.2660435167759	308.099	159.2	POS									6.66123e-07	7.16702e-07	6.89785e-07	6.9087e-07	4.17337e-07	3.79606e-07	5.91067e-07	4.6267e-07	1.67762	0.0267925	0.505712	0.669692	-0.578431
12237			level4			305.081	159.1	POS									9.56792e-07	1.73379e-06	1.19318e-06	1.29459e-06	4.04715e-07	5.75671e-07	6.05464e-07	5.28616e-07	1.82511	0.0324608	0.549139	0.408329	-1.2922
12264			level4			157.017	158.9	POS									8.19956e-07	2.16572e-06	1.79514e-06	1.59361e-06	3.37387e-06	4.03342e-06	3.42211e-06	3.6098e-06	1.63397	0.0113274	0.356691	2.26518	1.17962
12265			level4			166.072	158.9	POS									3.71797e-06	7.70237e-06	3.61879e-06	5.01304e-06	1.64266e-06	8.85525e-07	1.15736e-08	8.46586e-07	1.33988	0.0430905	0.607525	0.168877	-2.56596
12340			level4			512.126	158.7	POS									6.55036e-07	7.56802e-07	6.78119e-07	6.96652e-07	3.08853e-07	5.6968e-07	4.09411e-07	4.29314e-07	1.66765	0.0310259	0.538582	0.616254	-0.698404
12359			level4			527.101	158.6	POS									1.96149e-07	3.5734e-07	3.564e-07	3.03296e-07	6.59453e-08	1.74299e-07	1.15736e-08	8.39392e-08	1.4578	0.0378667	0.580161	0.276757	-1.85331
12373			level4			163.05	158.3	POS									1.37017e-05	1.54343e-05	1.41608e-05	1.44322e-05	1.13476e-05	1.09057e-05	1.26468e-05	1.16334e-05	1.78224	0.0190524	0.447867	0.806069	-0.311025
12406			level4			139.086	157.7	POS									4.02427e-05	3.16176e-05	3.53102e-05	3.57235e-05	1.59278e-06	2.64324e-06	1.69963e-06	1.97855e-06	1.9823	0.00481832	0.257188	0.055385	-4.17436
12417			level4			507.281	157.4	POS									6.22679e-08	1.48488e-07	8.08324e-09	7.29464e-08	3.12578e-07	3.13912e-07	3.31241e-07	3.19244e-07	1.46858	0.0244278	0.490314	4.37641	2.12975
12431			level4	2-Oxobutanoate	-12.5048242408758	103.095	156.9	POS									1.28667e-05	1.02456e-05	8.82252e-06	1.06449e-05	4.19178e-07	4.97692e-07	1.16039e-06	6.92421e-07	1.94761	0.00118169	0.156396	0.0650469	-3.94238
12445			level4	Chloramphenicol	18.3313557974879	324.143	156.8	POS									4.68849e-08	2.7058e-07	8.08324e-09	1.08516e-07	7.65175e-07	4.018e-07	8.09368e-07	6.58781e-07	1.51536	0.0227592	0.478724	6.07082	2.60189
12450			level4			119.044	156.6	POS									5.61294e-07	7.03934e-07	8.42724e-07	7.02651e-07	2.42112e-07	3.59349e-07	1.09854e-07	2.37105e-07	1.68912	0.012779	0.377857	0.337443	-1.56728
12516			level4			660.778	154.8	POS									8.08559e-09	1.85968e-06	2.39257e-06	1.42011e-06	4.24852e-06	4.00612e-06	3.73446e-06	3.99637e-06	1.10944	0.0250683	0.495051	2.81412	1.49268
12535			level4	Phalloidin	15.494868847496	789.887	154.2	POS									8.08559e-09	7.74927e-09	1.8434e-06	6.19744e-07	3.38625e-06	3.10302e-06	4.01068e-06	3.49998e-06	1.55878	0.0125286	0.373708	5.64747	2.49761
12565			level4			652.76	153.5	POS									9.98004e-06	9.40556e-06	1.08854e-05	1.00903e-05	1.26215e-05	1.30354e-05	1.2698e-05	1.27849e-05	1.89311	0.00388337	0.232104	1.26705	0.34147
12567			level4	Cimicifugoside	3.29481381730582	675.828	153.5	POS									4.43508e-06	5.2014e-06	3.68139e-06	4.43929e-06	1.62835e-06	1.12975e-06	1.15736e-08	9.23226e-07	1.29175	0.00562179	0.273864	0.207967	-2.26557
12631			level4	Dalargin	-18.8422369420867	726.842	153.4	POS									8.69625e-06	1.01791e-05	7.57647e-06	8.81729e-06	1.31911e-05	1.35224e-05	1.75183e-05	1.47439e-05	1.7622	0.0199957	0.458189	1.67216	0.741715
12642			level4			776.825	153.4	POS									6.11784e-07	2.36252e-06	7.43402e-07	1.23924e-06	5.25386e-06	3.56144e-06	8.35964e-06	5.72498e-06	1.69235	0.0414036	0.598434	4.61977	2.20782
12662			level4	all-trans-Heptaprenyl diphosphate	-0.116983320952926	655.801	153.2	POS									2.52448e-06	3.11291e-06	2.48443e-06	2.70728e-06	1.67337e-06	1.21211e-06	1.15736e-08	9.65683e-07	1.1237	0.0312783	0.539611	0.356699	-1.48722
12696			level4			222.196	151.8	POS									5.44217e-05	5.29066e-05	1.83568e-05	4.1895e-05	0.000107455	0.000112801	7.63085e-05	9.88549e-05	1.52688	0.0253919	0.497043	2.35958	1.23853
12720			level4			272.078	150.9	POS									6.08163e-08	7.74927e-09	3.47072e-07	1.38546e-07	6.02368e-07	1.02751e-06	1.05924e-06	8.96372e-07	1.59327	0.0138683	0.394382	6.46986	2.69374
12725			level4			235.155	150.7	POS									4.10175e-06	4.9455e-06	4.09603e-06	4.38109e-06	5.92468e-06	5.31769e-06	5.51646e-06	5.58628e-06	1.71452	0.0225922	0.477537	1.27509	0.350596
12780			level4			533.979	150.1	POS									5.42816e-06	4.1639e-06	5.47798e-06	5.02335e-06	6.89058e-07	8.31113e-09	1.98741e-06	8.94928e-07	1.32272	0.00463775	0.252615	0.178154	-2.48881
12786			level4			627.99	150.1	POS									2.90532e-07	4.44541e-07	4.80394e-07	4.05155e-07	1.06984e-06	1.00494e-06	1.42461e-06	1.16646e-06	1.87814	0.00596569	0.280164	2.87905	1.52559
12818			level4			128.101	149.7	POS									1.71909e-05	1.42619e-05	1.39559e-05	1.51362e-05	4.03858e-05	5.10629e-05	6.73496e-05	5.29327e-05	1.91707	0.0384261	0.583661	3.49709	1.80615
12823			level4	alpha-D-xylose 1-phosphate	-20.502950537982	229.097	149.6	POS									5.53806e-07	3.92851e-07	1.20874e-06	7.18465e-07	4.26827e-06	3.73226e-06	7.05648e-06	5.019e-06	1.88386	0.0153948	0.413861	6.98574	2.80441
12849			level4			264.178	149.2	POS									1.47586e-06	1.49457e-06	1.67604e-06	1.54883e-06	1.94906e-06	2.33409e-06	2.90759e-06	2.39691e-06	1.71536	0.0412088	0.59785	1.54757	0.630003
12878			level4	N-Phosphotaurocyamine	5.35427897270087	248.175	148.8	POS									6.47378e-07	5.99981e-07	5.89743e-07	6.12368e-07	1.10784e-06	1.35823e-06	1.50995e-06	1.32534e-06	1.9207	0.0238594	0.484871	2.16429	1.11389
12914			level4	2-Pyrone-4,6-dicarboxylate	-17.2544623095294	185.107	147.2	POS									2.69294e-07	1.37739e-06	1.84232e-06	1.163e-06	5.06464e-06	4.12545e-06	8.70107e-06	5.96372e-06	1.64588	0.0309901	0.538582	5.12787	2.35836
12921			level4	Lead nitrate	1.88219068395604	332.218	147	POS									2.53432e-07	1.75519e-07	4.75969e-07	3.0164e-07	6.05836e-06	5.0862e-06	1.0286e-05	7.14351e-06	1.95731	0.0499317	0.635447	23.6822	4.56573
12967			level4			158.105	145.6	POS									7.79737e-07	4.62591e-07	1.14992e-06	7.97415e-07	2.51222e-06	1.97984e-06	4.42185e-06	2.9713e-06	1.78275	0.0472321	0.626466	3.72617	1.89769
12968			level4			266.186	145.6	POS									1.10352e-06	1.4351e-06	3.09632e-07	9.49419e-07	2.36586e-06	2.49647e-06	2.80899e-06	2.5571e-06	1.50111	0.0109894	0.351686	2.69334	1.42939
13037			level4			366.141	143	POS									1.82846e-07	2.54072e-07	2.51039e-07	2.29319e-07	7.83955e-09	8.31113e-09	7.48736e-08	3.03414e-08	1.73523	0.00348208	0.224386	0.132311	-2.91799
13046			level4			297.123	142.6	POS									6.00368e-08	5.62832e-08	8.44168e-08	6.69122e-08	3.62552e-06	1.5667e-06	2.85808e-06	2.68343e-06	1.98212	0.0488489	0.633142	40.1038	5.32567
13051			level4			244.093	142.5	POS									6.7105e-06	5.76479e-06	7.05145e-06	6.50891e-06	7.82602e-07	1.22021e-06	3.86229e-06	1.95503e-06	1.67038	0.0117345	0.361769	0.300362	-1.73522
13053			level4			533.918	142.5	POS									2.11546e-06	1.76074e-06	2.33327e-06	2.06982e-06	0.000115682	0.000143745	0.000160183	0.00013987	1.98982	0.00876301	0.317407	67.5758	6.07843
13062			level4	Quinoxyfen	-13.5544705315175	309.138	142.3	POS									2.56423e-07	2.31066e-07	2.3526e-07	2.40916e-07	1.19054e-07	1.33891e-07	1.27831e-07	1.26925e-07	1.97679	0.000219082	0.0811461	0.526844	-0.924551
13070			level4			186.058	142.1	POS									3.96219e-07	1.13465e-06	2.58154e-07	5.96341e-07	2.29647e-06	1.712e-06	3.62429e-06	2.54425e-06	1.66545	0.0361228	0.571648	4.26644	2.09303
13083			level4			146.112	142	POS									2.87582e-07	2.0557e-07	1.94265e-07	2.29139e-07	6.19452e-06	6.41536e-06	6.14276e-06	6.25088e-06	1.98676	2.8087e-07	0.00300406	27.2799	4.76976
13084			level4			245.096	142	POS									6.14696e-07	3.90548e-07	4.33633e-07	4.79625e-07	3.04576e-08	1.28322e-07	2.27257e-07	1.28679e-07	1.60747	0.0169927	0.428034	0.268291	-1.89813
13099			level4			84.0442	141.6	POS									4.8184e-05	5.71467e-05	5.13357e-05	5.22222e-05	3.21411e-05	3.23926e-05	4.64148e-05	3.69828e-05	1.63013	0.0476712	0.628826	0.708183	-0.497806
13139			level4			256.909	141.3	POS									4.9433e-07	7.74927e-09	5.14502e-07	3.3886e-07	1.35458e-06	8.57452e-07	1.43809e-06	1.21671e-06	1.30422	0.0232678	0.483204	3.59059	1.84422
13145			level4			133.043	141.1	POS									1.39125e-06	1.33608e-06	1.14437e-06	1.29057e-06	7.90322e-07	7.97494e-07	3.67531e-07	6.51782e-07	1.61955	0.0164446	0.421829	0.505036	-0.985542
13173			level4	Sodium hydrogen sulfite	-24.760477027874	105.066	140.8	POS									4.85424e-05	6.72401e-05	4.30425e-05	5.29417e-05	3.38476e-06	2.22312e-06	1.15736e-08	1.87315e-06	1.56953	0.0184641	0.444135	0.0353814	-4.82086
13184			level4			182.066	140.6	POS									1.5437e-06	1.47243e-06	1.40551e-06	1.47388e-06	1.75162e-06	1.96572e-06	2.23825e-06	1.9852e-06	1.74567	0.0250417	0.495051	1.34692	0.429663
13196			level4	4-Nitrophenyl beta-D-glucopyranosiduronic acid	-10.3941833685212	316.238	140.5	POS									2.74536e-07	6.83278e-07	4.41129e-07	4.66314e-07	1.29059e-06	1.09535e-06	2.13581e-06	1.50725e-06	1.72731	0.0378098	0.580161	3.23226	1.69254
13197			level4			318.093	140.5	POS									1.89725e-07	7.74927e-09	8.08324e-09	6.8519e-08	3.92219e-07	2.18694e-07	3.69466e-07	3.26793e-07	1.55191	0.0338509	0.559736	4.76937	2.2538
13210			level4			244.118	140.3	POS									1.5755e-06	1.2417e-06	1.12006e-06	1.31242e-06	1.89858e-06	1.66616e-06	2.23001e-06	1.93158e-06	1.64802	0.0437211	0.611593	1.47177	0.557557
13222			level4			316.223	140.1	POS									6.68402e-07	6.69637e-07	8.01718e-07	7.13252e-07	1.32955e-06	1.78845e-06	1.89647e-06	1.67149e-06	1.90409	0.00591198	0.280164	2.34347	1.22865
13224			level4			413.971	140.1	POS									1.59351e-06	1.68443e-06	1.54844e-06	1.60879e-06	2.03234e-06	2.113e-06	2.18944e-06	2.11159e-06	1.91657	0.00114295	0.154063	1.31253	0.392354
13235			level4			287.852	140	POS									2.03767e-06	7.74927e-09	1.64132e-06	1.22891e-06	3.85344e-06	2.47492e-06	3.8667e-06	3.39835e-06	1.15956	0.0486705	0.632017	2.76533	1.46745
13268			level4	2,4-Oxazolidinedione	-22.5269886504374	102.066	139.5	POS									2.36831e-06	2.37067e-06	2.0992e-06	2.27939e-06	1.71363e-05	1.75018e-05	2.98567e-05	2.14983e-05	1.95956	0.0441441	0.613315	9.43158	3.2375
13294			level4			268.085	139.3	POS									2.00042e-06	1.47758e-06	1.61549e-06	1.69783e-06	3.42363e-07	3.08282e-07	1.15736e-08	2.2074e-07	1.53508	0.00143049	0.166841	0.130013	-2.94327
13309			level4	Dihydrokaempferol	-10.3263739184328	289.257	139.1	POS									0.000151334	0.000156722	0.0001288	0.000145618	0.00018649	0.000180795	0.000225949	0.000197745	1.67655	0.0346787	0.564008	1.35797	0.441448
13317			level4			113.059	139	POS									1.28914e-06	2.7156e-05	1.23993e-06	9.89501e-06	4.75701e-05	7.13448e-05	6.62334e-05	6.17161e-05	1.57014	0.0100007	0.335115	6.23709	2.64087
13318			level4			118.032	139	POS									1.65155e-05	1.63382e-05	1.69447e-05	1.65995e-05	1.38692e-05	1.28545e-05	1.12245e-05	1.26494e-05	1.79187	0.00752591	0.302491	0.762034	-0.392073
13322			level4	5-Hydroxy Dantrolene	11.8798750061141	331.267	139	POS									7.00391e-06	7.31717e-06	7.5031e-06	7.27473e-06	7.88478e-06	9.44683e-06	8.95814e-06	8.76325e-06	1.6634	0.0370453	0.577625	1.20462	0.268573
13365			level4			191.092	138.5	POS									8.6258e-07	9.63685e-07	1.04839e-06	9.58217e-07	3.46507e-07	2.36546e-07	4.36623e-07	3.39892e-07	1.8694	0.00143441	0.166841	0.354713	-1.49528
13376			level4			630.505	138.4	POS									8.86851e-07	1.41773e-06	1.50149e-06	1.26869e-06	7.83955e-09	8.31113e-09	1.15736e-08	9.24144e-09	1.98704	0.0225575	0.477537	0.00728423	-7.10101
13384			level4			148.063	138.1	POS									1.36804e-06	3.45249e-06	2.46151e-06	2.42735e-06	8.38653e-06	7.70097e-06	1.05198e-05	8.86911e-06	1.8239	0.00346087	0.223696	3.65383	1.86941
13390			level4			339.134	138.1	POS									3.15087e-08	6.0115e-08	6.53127e-08	5.23122e-08	1.98781e-06	1.27513e-06	2.35484e-06	1.87259e-06	1.97004	0.0288934	0.522711	35.7965	5.16175
13404			level4			287.052	137.9	POS									1.56717e-06	9.79e-07	1.34308e-06	1.29642e-06	1.37219e-07	7.30667e-08	4.26225e-07	2.1217e-07	1.76045	0.0059111	0.280164	0.163659	-2.61123
13418			level4	2,6-Dichloroindophenol	16.4993444498343	269.107	137.7	POS									1.23331e-07	1.95547e-07	2.95083e-08	1.16129e-07	1.31076e-06	1.99298e-06	1.59007e-06	1.63127e-06	1.81742	0.00174673	0.180138	14.0471	3.8122
13419			level4			290.086	137.7	POS									4.98414e-07	1.95632e-07	3.97972e-07	3.64006e-07	4.19751e-06	5.81859e-06	4.90692e-06	4.97434e-06	1.95361	0.000643959	0.123036	13.6655	3.77247
13420			level4			306.06	137.7	POS									1.36263e-07	7.74927e-09	8.08324e-09	5.06985e-08	9.86807e-06	1.13869e-05	1.11689e-05	1.0808e-05	1.9082	0.00180226	0.180138	213.181	7.73594
13422			level4			366.072	137.7	POS									8.08559e-09	7.74927e-09	8.08324e-09	7.9727e-09	7.0414e-07	1.11541e-06	5.63469e-07	7.9434e-07	1.98319	0.0415959	0.599032	99.6325	6.63854
13434			level4	2',3'-Dideoxycytidine-5'-monophosphate	-20.180631868207	292.201	137.6	POS									1.92487e-06	1.33528e-06	1.73577e-06	1.66531e-06	3.39009e-07	4.98053e-07	2.86524e-07	3.74529e-07	1.92634	0.00222252	0.191636	0.224901	-2.15264
13438			level4			302.207	137.5	POS									3.89303e-06	3.68399e-06	3.43171e-06	3.66958e-06	1.41108e-06	1.17361e-06	2.7683e-06	1.78433e-06	1.6649	0.0214768	0.467623	0.486249	-1.04023
13444			level4	S-(1,2-dichlorovinyl)-L-cysteine sulfoxide	19.0598069630256	233.092	137.3	POS									3.05011e-06	2.34881e-06	2.29542e-06	2.56478e-06	1.03167e-06	8.31113e-09	1.4336e-06	8.24527e-07	1.13054	0.0236141	0.483565	0.321481	-1.6372
13451			level4	Succinylproline	-17.0843184489548	216.207	137.2	POS									1.91234e-07	2.05502e-07	1.75436e-07	1.90724e-07	4.57827e-07	5.06093e-07	6.20299e-07	5.28073e-07	1.94152	0.00232357	0.19449	2.76878	1.46925
13462			level4	S-(1,2-Dichlorovinyl)-L-cysteine	19.0822525887771	217.097	137	POS									3.73586e-06	4.04495e-06	1.35489e-06	3.04523e-06	1.25889e-05	7.42929e-06	1.59033e-05	1.19738e-05	1.69935	0.0266887	0.504488	3.93198	1.97526
13529			level4	Telotristat	12.2927560608872	547.954	135.8	POS									7.15956e-07	3.03758e-07	4.0074e-07	4.73485e-07	8.80543e-07	9.56881e-07	9.2647e-07	9.21298e-07	1.65015	0.023946	0.485616	1.94578	0.960351
13546			level4			301.26	135.2	POS									6.83306e-08	2.80028e-08	8.08324e-09	3.48055e-08	5.17202e-07	6.04529e-07	6.3723e-07	5.8632e-07	1.83705	0.000159864	0.0756473	16.8456	4.0743
13587			level4	Oxadiazon	14.840927985268	346.233	134.5	POS									1.79943e-07	2.02454e-07	2.50918e-07	2.11105e-07	1.27087e-06	1.36744e-06	2.13164e-06	1.58998e-06	1.95847	0.0361649	0.571648	7.53172	2.91298
13610			level4			262.166	134.2	POS									1.86716e-07	1.47971e-07	1.7095e-07	1.68546e-07	1.05327e-06	8.90948e-07	5.64035e-07	8.36086e-07	1.94433	0.0426945	0.606148	4.96059	2.31051
13643			level4			330.931	134	POS									3.59629e-08	1.75603e-07	2.95009e-08	8.03557e-08	3.17408e-07	2.29631e-07	2.76455e-07	2.74498e-07	1.57076	0.0228366	0.479174	3.41604	1.77232
13736			level4			762.529	132.2	POS									3.46729e-07	3.21351e-07	4.48552e-07	3.72211e-07	8.11109e-08	6.77478e-08	1.15736e-08	5.34775e-08	1.71686	0.0019813	0.186165	0.143675	-2.79912
13737			level4			791.562	132.2	POS									1.25633e-06	1.43031e-06	1.80368e-06	1.49678e-06	8.83008e-07	5.39824e-07	1.15736e-08	4.78135e-07	1.19673	0.0275368	0.512419	0.319444	-1.64637
13763			level4			788.544	131.8	POS									1.01848e-06	8.60166e-07	1.1632e-06	1.01395e-06	3.58845e-07	3.13013e-07	3.87781e-07	3.53213e-07	1.93701	0.00184617	0.181192	0.348354	-1.52137
13764			level4			789.548	131.8	POS									2.92148e-07	2.79346e-07	3.78553e-07	3.16682e-07	7.83955e-09	8.31113e-09	1.15736e-08	9.24144e-09	1.98351	0.0100333	0.33519	0.029182	-5.09878
13784			level4	1-Hydroxy-2-methyl-2-butenyl 4-diphosphate	16.1142196522999	263.103	131.3	POS									1.06752e-06	1.48655e-06	1.27446e-06	1.27618e-06	4.15196e-07	3.87689e-07	4.69099e-07	4.23995e-07	1.95987	0.00229954	0.19449	0.332238	-1.58971
13796			level4	2-Bromo-5-hydroxy-N-[2-(4-hydroxyphenyl)ethyl]-4-methoxy-N-methylbenzamide	-10.7213180545358	381.236	131	POS									1.18551e-06	6.50915e-07	8.06551e-07	8.8099e-07	3.40355e-07	1.66108e-07	2.9335e-07	2.66604e-07	1.7821	0.0212491	0.466521	0.302619	-1.72443
13814			level4	Pyrazolate	-12.9215594464695	440.314	130.7	POS									1.83848e-07	2.81315e-07	3.11925e-07	2.59029e-07	3.4231e-08	5.11468e-08	1.15736e-08	3.23172e-08	1.83272	0.00490193	0.259376	0.124763	-3.00274
13848			level4			176.118	130.1	POS									1.69139e-06	1.56945e-06	1.35742e-06	1.53942e-06	4.37397e-07	8.22779e-07	1.15736e-08	4.23917e-07	1.28253	0.0117315	0.361769	0.275374	-1.86053
13894			level4	Oxalyl-CoA	16.107843965121	840.574	129.3	POS									2.67605e-07	2.59767e-07	3.41477e-07	2.89616e-07	7.83955e-09	8.31113e-09	1.15736e-08	9.24144e-09	1.98396	0.00840623	0.312636	0.0319092	-4.96988
13896			level4	4-amino-2-methyl-5-diphosphomethylpyrimidine	3.11861475947247	297.101	129.2	POS									1.43312e-07	7.74927e-09	7.71048e-08	7.60553e-08	5.2904e-07	6.78393e-07	5.91631e-07	5.99688e-07	1.67696	0.000854264	0.137479	7.8849	2.97909
13913			level4			119.064	128.8	POS									2.67653e-06	2.8299e-06	1.6936e-06	2.40001e-06	1.08295e-06	1.36931e-06	3.82094e-07	9.44784e-07	1.55556	0.0343379	0.561253	0.393659	-1.34498
13914			level4			197.14	128.8	POS									2.50625e-06	1.28409e-06	1.23471e-06	1.67502e-06	4.7594e-06	4.41688e-06	4.96362e-06	4.7133e-06	1.8352	0.00241461	0.196813	2.81388	1.49256
13915			level4	Risedronic acid	-23.5828679997005	284.113	128.8	POS									2.76085e-06	1.11669e-06	1.88399e-06	1.92051e-06	2.72181e-07	2.69562e-07	7.30422e-07	4.24055e-07	1.74545	0.0400015	0.592814	0.220803	-2.17917
13919			level4			812.544	128.8	POS									1.92646e-06	1.45928e-06	2.08858e-06	1.82477e-06	1.15186e-06	1.01555e-06	1.00803e-07	7.5607e-07	1.23464	0.0482378	0.63125	0.414336	-1.27113
13927			level4			813.547	128.6	POS									8.40118e-07	6.58873e-07	1.04858e-06	8.4919e-07	1.44107e-07	2.31665e-07	7.73625e-08	1.51045e-07	1.85419	0.00449671	0.249723	0.177869	-2.49111
13931			level4			274.134	128.4	POS									5.56071e-07	3.11061e-06	9.13319e-07	1.52667e-06	4.86646e-06	6.0691e-06	6.91799e-06	5.95118e-06	1.63954	0.0113149	0.356691	3.89815	1.96279
14005			level4			146.027	127.4	POS									6.48337e-07	2.22641e-07	7.91536e-07	5.54172e-07	1.24912e-06	1.69009e-06	2.20141e-06	1.71354e-06	1.66796	0.0231743	0.48293	3.09207	1.62857
14008			level4	Tos-Lys-CH2Cl	4.27645088832797	333.855	127.4	POS									8.08559e-09	3.28674e-07	3.91536e-07	2.42765e-07	6.58997e-07	6.31247e-07	1.04839e-06	7.79545e-07	1.23119	0.0403427	0.593369	3.2111	1.68307
14020			level4			261.92	127.2	POS									1.1143e-07	2.31753e-07	2.02337e-07	1.8184e-07	9.26298e-07	6.52072e-07	1.13295e-06	9.03774e-07	1.88603	0.00740245	0.301232	4.97015	2.31329
14035			level4			430.993	127.2	POS									8.08559e-09	2.24212e-07	8.08324e-09	8.0127e-08	2.42805e-07	4.5958e-07	4.84947e-07	3.95777e-07	1.48611	0.0400665	0.592814	4.93937	2.30433
14036			level4	N-(2-((6-Chloro-3-(3-(N,N-dimethylsulfamoyl)phenyl)-2-methylimidazo[1,2-b]pyridazin-8-yl)amino)ethyl)acetamide	9.58752827421755	451.952	127.2	POS									8.08559e-09	4.37657e-08	3.30312e-08	2.82942e-08	4.04412e-07	3.25539e-07	6.05578e-07	4.45176e-07	1.86008	0.0359278	0.571024	15.7339	3.9758
14040			level4			259.922	127.1	POS									2.59089e-08	2.39777e-07	7.70744e-08	1.14253e-07	4.2569e-07	5.60109e-07	7.56047e-07	5.80615e-07	1.62462	0.0156655	0.415925	5.08183	2.34535
14042			level4			286.971	127.1	POS									9.28834e-07	6.81433e-07	8.82884e-07	8.3105e-07	1.80539e-07	2.47586e-07	1.15736e-08	1.46566e-07	1.51417	0.00270568	0.205774	0.176363	-2.50338
14043			level4	Chlorpromazine	18.2629470476681	319.877	127.1	POS									3.3151e-07	6.84293e-07	3.43305e-07	4.53036e-07	7.3217e-07	1.09796e-06	9.34294e-07	9.21476e-07	1.583	0.040406	0.593685	2.034	1.02432
14055			level4			299.877	127	POS									4.10464e-07	2.58973e-07	3.1551e-07	3.28316e-07	1.35069e-06	7.93972e-07	1.24362e-06	1.12943e-06	1.90404	0.0104416	0.342651	3.44007	1.78244
14056			level4			300.949	127	POS									1.32761e-07	4.40396e-07	3.1618e-07	2.96446e-07	6.51377e-07	9.26537e-07	1.38721e-06	9.88375e-07	1.63878	0.040904	0.596419	3.33409	1.73729
14058			level4			370.981	127	POS									8.08559e-09	1.28877e-07	1.75346e-07	1.04103e-07	5.84222e-07	6.29019e-07	1.08011e-06	7.6445e-07	1.57028	0.0164346	0.421829	7.34321	2.87641
14061			level4			428.938	127	POS									8.08559e-09	7.74927e-09	8.08324e-09	7.9727e-09	2.79783e-07	3.16334e-07	5.41951e-07	3.79356e-07	1.97908	0.0454314	0.619644	47.5819	5.57234
14062			level4	Azalanstat	7.49697646298356	430.971	127	POS									8.08559e-09	1.50063e-07	3.9348e-08	6.58323e-08	3.03028e-07	1.78849e-07	3.86334e-07	2.89404e-07	1.48867	0.0392543	0.589512	4.39608	2.13622
14074			level4			284.974	126.9	POS									3.38123e-07	7.74927e-09	7.08943e-07	3.51605e-07	8.9229e-07	1.23287e-06	1.19307e-06	1.10608e-06	1.27981	0.0302043	0.532868	3.14579	1.65342
14076			level4			301.904	126.9	POS									2.39883e-07	3.66196e-07	2.92811e-07	2.9963e-07	6.92668e-07	6.12574e-07	4.05238e-07	5.7016e-07	1.67652	0.0439215	0.612575	1.90288	0.928184
14097			level4			227.016	126.7	POS									1.51195e-07	5.86969e-07	3.24533e-07	3.54232e-07	7.91561e-07	1.27712e-06	1.66954e-06	1.24607e-06	1.6288	0.0347518	0.564982	3.51768	1.81462
14098			level4			246.011	126.7	POS									9.39735e-07	2.45864e-06	1.93014e-06	1.77617e-06	3.74101e-06	4.48556e-06	7.54488e-06	5.25715e-06	1.6571	0.0491383	0.633293	2.95982	1.56551
14099			level4			309.069	126.7	POS									2.87613e-07	1.34464e-07	2.53877e-07	2.25318e-07	3.9395e-07	4.6352e-07	6.51813e-07	5.03094e-07	1.67511	0.0366419	0.574942	2.23282	1.15887
14100			level4			320.909	126.7	POS									8.08559e-09	7.74927e-09	1.91447e-07	6.90941e-08	5.16109e-07	3.63872e-07	3.11843e-07	3.97275e-07	1.63173	0.0192712	0.450738	5.74977	2.5235
14120			level4			268.043	126.5	POS									1.36024e-06	3.65175e-06	2.96003e-06	2.65734e-06	5.0601e-06	6.64946e-06	9.59499e-06	7.10152e-06	1.62089	0.0407733	0.59559	2.67241	1.41814
14127			level4			245.027	126.4	POS									8.08559e-09	2.73218e-07	3.27135e-07	2.02813e-07	6.80256e-07	6.37167e-07	8.99257e-07	7.38893e-07	1.30347	0.0137161	0.393692	3.64323	1.86522
14137			level4	3,5-Dichloro-4-hydroxy-2-methoxy-6-methylbenzoic acid	-20.618729163591	252.065	126.3	POS									1.61096e-07	5.53079e-07	3.65202e-07	3.59792e-07	1.20822e-06	8.89621e-07	9.23153e-07	1.007e-06	1.65731	0.0130022	0.381687	2.79883	1.48483
14200			level4			220.049	125.3	POS									1.91551e-07	6.1407e-07	9.61017e-07	5.88879e-07	1.53141e-06	1.20768e-06	1.2207e-06	1.31993e-06	1.44418	0.0412498	0.597886	2.24143	1.16442
14216			level4			251.112	124.8	POS									1.7951e-06	1.81975e-06	3.44813e-06	2.35433e-06	3.80134e-07	1.09595e-06	6.5969e-07	7.11925e-07	1.71304	0.0485006	0.631542	0.30239	-1.72552
14254			level4			271.042	124.2	POS									5.37119e-07	8.93304e-07	9.06916e-07	7.79113e-07	1.18041e-06	1.50724e-06	1.1435e-06	1.27705e-06	1.58125	0.040945	0.596456	1.63911	0.712909
14260			level4			120.028	124	POS									2.64273e-06	2.75461e-06	3.72303e-06	3.04012e-06	1.15716e-06	1.00528e-06	2.09159e-06	1.41801e-06	1.6836	0.0282883	0.518924	0.466431	-1.10026
14283			level4			188.07	123.8	POS									5.14024e-06	8.09532e-06	9.13725e-06	7.4576e-06	0.000447295	0.000283714	0.000616952	0.00044932	1.97677	0.0442585	0.614469	60.25	5.91289
14284			level4			189.074	123.8	POS									3.24908e-06	2.81616e-06	3.49984e-06	3.18836e-06	5.28847e-05	3.28541e-05	7.18346e-05	5.25245e-05	1.97134	0.0482556	0.63125	16.4738	4.0421
14301			level4			281.099	123.5	POS									2.1042e-07	2.16885e-07	2.54681e-07	2.27329e-07	5.88219e-07	4.99335e-07	7.48849e-07	6.12134e-07	1.93297	0.0066128	0.287648	2.69273	1.42907
14344			level4			177.077	122.9	POS									8.08559e-09	7.29754e-07	8.89208e-07	5.42349e-07	2.20273e-06	1.77089e-06	4.00301e-06	2.65888e-06	1.29535	0.045086	0.619179	4.90252	2.29352
14348			level4			224.113	122.9	POS									2.77272e-07	2.38901e-07	2.36317e-07	2.5083e-07	3.30201e-07	3.31529e-07	3.33044e-07	3.31591e-07	1.87076	0.0254708	0.497442	1.32198	0.402697
14352			level4			273.021	122.9	POS									6.17964e-07	4.34328e-07	4.60263e-07	5.04185e-07	1.38906e-06	1.58137e-06	9.92693e-07	1.32104e-06	1.87365	0.0110366	0.352666	2.62015	1.38965
14353			level4	Nitroxinil	1.45991945267953	291.024	122.9	POS									2.04181e-07	1.80669e-07	2.27556e-07	2.04135e-07	4.05643e-07	4.24013e-07	5.53177e-07	4.60944e-07	1.91983	0.00604159	0.282207	2.25804	1.17507
14443			level4	Pyrrolnitrin	-6.52188796323898	258.078	121.8	POS									3.00119e-06	3.385e-06	4.42028e-06	3.60216e-06	1.99307e-06	2.12539e-06	2.60276e-06	2.24041e-06	1.70018	0.0422024	0.603595	0.621962	-0.685102
14473			level4	Nitisinone	9.79078031317622	330.239	121.5	POS									2.52987e-07	2.70241e-07	2.52095e-07	2.58441e-07	2.01525e-06	1.6942e-06	1.88768e-06	1.86571e-06	1.9911	0.00325172	0.218624	7.21909	2.85182
14524			level4			216.085	120.9	POS									5.9666e-07	5.98102e-07	2.60023e-07	4.84929e-07	1.97559e-06	1.80904e-06	2.7164e-06	2.16701e-06	1.83348	0.00501135	0.260932	4.46872	2.15986
14578			level4			310.956	120.5	POS									1.20781e-07	5.43774e-07	8.8704e-08	2.51086e-07	1.8087e-06	1.43773e-06	1.1229e-06	1.45644e-06	1.71169	0.00810753	0.307746	5.80056	2.53619
14720			level4			163.061	119.7	POS									2.12239e-06	2.32153e-06	2.43244e-06	2.29212e-06	2.44291e-05	2.75406e-05	1.73311e-05	2.31003e-05	1.97827	0.0203584	0.461611	10.0781	3.33315
14750			level4			336.005	119.6	POS									1.38813e-07	7.74927e-09	1.75632e-07	1.07398e-07	2.61192e-07	3.46819e-07	2.72861e-07	2.93624e-07	1.30313	0.0318293	0.543612	2.73399	1.45101
14757			level4			267.934	119.5	POS									1.19692e-07	9.63827e-07	1.71e-07	4.18173e-07	2.13655e-06	1.69886e-06	1.25551e-06	1.69697e-06	1.57921	0.0266376	0.504205	4.05807	2.02079
14783			level4			308.96	119.3	POS									4.26103e-07	1.38043e-06	5.07594e-07	7.71376e-07	3.21778e-06	2.41751e-06	1.87391e-06	2.50307e-06	1.67714	0.0250288	0.495051	3.24494	1.69819
14825			level4			93.0189	118.9	POS									8.08559e-09	7.74927e-09	8.45531e-07	2.87122e-07	8.99585e-07	1.25309e-06	1.47855e-06	1.21041e-06	1.51645	0.0472846	0.626466	4.21565	2.07576
14836			level4			179.129	118.9	POS									1.56286e-06	1.7931e-06	1.90313e-06	1.75303e-06	1.08009e-05	1.02664e-05	1.08039e-05	1.06237e-05	1.99032	1.70106e-06	0.00905707	6.06021	2.59937
14846			level4			352.129	118.9	POS									9.16502e-07	8.3281e-07	8.02287e-07	8.50533e-07	4.16451e-07	3.37177e-07	4.50218e-07	4.01282e-07	1.92773	0.000716107	0.12978	0.4718	-1.08375
14847			level4			433.161	118.9	POS									3.03048e-06	2.1443e-06	3.26199e-06	2.81226e-06	3.82535e-06	4.39292e-06	5.01e-06	4.40942e-06	1.68709	0.0296928	0.528534	1.56793	0.648862
14858			level4			452.313	118.8	POS									1.01287e-06	1.32091e-06	1.81509e-06	1.38295e-06	4.95473e-07	8.34794e-07	3.9307e-07	5.74446e-07	1.69367	0.0397631	0.591866	0.415376	-1.26751
14903			level4			159.076	118.4	POS									6.84267e-05	7.25332e-05	7.04675e-05	7.04758e-05	1.8142e-05	2.48215e-05	4.53779e-05	2.94471e-05	1.75192	0.0353278	0.566788	0.417833	-1.259
14928			level4			164.107	118.3	POS									5.47015e-06	4.80606e-06	5.28825e-06	5.18816e-06	1.61078e-06	1.55858e-06	3.57597e-06	2.24845e-06	1.71251	0.0132337	0.385219	0.433381	-1.20629
14942			level4			350.113	118.2	POS									5.52411e-07	3.17513e-07	6.95122e-07	5.21682e-07	7.83955e-09	8.4613e-08	1.01274e-07	6.45756e-08	1.66591	0.0158987	0.418804	0.123783	-3.01411
14968			level4			466.329	118	POS									1.55357e-05	1.82394e-05	2.23574e-05	1.87109e-05	7.09192e-06	1.15804e-05	1.42888e-06	6.70041e-06	1.42781	0.0275554	0.512543	0.358102	-1.48156
14969			level4			467.333	118	POS									3.68462e-06	4.18024e-06	5.59066e-06	4.48517e-06	1.52925e-06	2.46997e-06	1.15736e-08	1.33693e-06	1.16761	0.026359	0.503685	0.298078	-1.74624
14995			level4			504.285	117.9	POS									7.24154e-07	6.57766e-07	8.45823e-07	7.42581e-07	1.97211e-07	9.19288e-08	2.51114e-07	1.80085e-07	1.82047	0.00146629	0.167386	0.242512	-2.04387
15014			level4	Chondrillasterol 3-[glucosyl-(1->4)-glucoside]	14.6863110132398	737.99	117.8	POS									2.30201e-05	2.283e-05	2.18063e-05	2.25521e-05	2.59116e-05	2.55424e-05	2.85413e-05	2.66651e-05	1.79247	0.0155284	0.414726	1.18238	0.241689
15026			level4			562.524	117.7	POS									3.47205e-06	2.8246e-06	2.89205e-06	3.0629e-06	3.80469e-06	3.70525e-06	4.37876e-06	3.9629e-06	1.67906	0.0375173	0.579423	1.29384	0.371658
15037			level4			190.05	117.5	POS									2.22395e-06	2.45415e-06	2.85657e-06	2.51155e-06	6.9106e-06	6.42846e-06	7.00107e-06	6.78004e-06	1.97726	7.63099e-05	0.0537679	2.69954	1.43271
15065			level4	3,5-Di-O-galloyl-1,4-galactarolactone	7.9047895360751	497.343	117.4	POS									4.95022e-06	4.70859e-06	5.69741e-06	5.11874e-06	2.45128e-06	2.90902e-06	2.8222e-06	2.7275e-06	1.9323	0.00190475	0.183869	0.532846	-0.908209
15071			level4	3,5-dimethoxy-4-(sulfooxy)benzoic acid	-21.1213744025514	279.231	117.3	POS									3.97148e-06	3.60126e-06	3.78339e-06	3.78537e-06	5.88098e-07	8.22643e-07	9.77041e-07	7.95927e-07	1.96561	4.32411e-05	0.0438537	0.210264	-2.24973
15086			level4			498.345	117.1	POS									5.13813e-07	2.44946e-07	5.50859e-07	4.36539e-07	1.91894e-07	9.70063e-08	1.15736e-08	1.00158e-07	1.43204	0.0372825	0.578613	0.229436	-2.12384
15115			level4			196.096	116.7	POS									1.64607e-05	1.53849e-05	1.40529e-05	1.52995e-05	2.52437e-06	2.10122e-06	3.40501e-06	2.67686e-06	1.96639	9.2082e-05	0.0568257	0.174964	-2.51487
15254			level4			152.056	111.7	POS									4.58857e-06	1.49976e-06	4.76197e-06	3.61677e-06	1.7906e-05	1.68173e-05	2.22546e-05	1.89926e-05	1.85251	0.00145466	0.167386	5.25127	2.39267
15255			level4			298.114	111.5	POS									4.07581e-06	3.35253e-06	2.84602e-06	3.42479e-06	7.83955e-09	1.19448e-07	1.3171e-07	8.63326e-08	1.84977	0.0105207	0.34445	0.0252082	-5.30997
15260			level4	Diosmin	4.14661404490542	609.554	110.3	POS									1.25734e-06	1.1695e-06	1.34395e-06	1.25693e-06	1.82677e-06	2.3273e-06	1.56878e-06	1.90761e-06	1.71081	0.0463842	0.624085	1.51767	0.601863
15265			level4			704.577	109.6	POS									1.10436e-05	1.02342e-05	9.4449e-06	1.02409e-05	2.00568e-06	3.36806e-06	1.40888e-06	2.26087e-06	1.90275	0.000421653	0.111928	0.220769	-2.17939
15267			level4			703.573	109.4	POS									2.48029e-05	2.47095e-05	2.22034e-05	2.39053e-05	7.16703e-06	8.98798e-06	5.97936e-06	7.37812e-06	1.95864	0.000172289	0.0756473	0.30864	-1.696
15272			level4			731.605	108	POS									1.77686e-06	2.13198e-06	7.31251e-07	1.5467e-06	3.05957e-07	3.46383e-07	1.15736e-08	2.21304e-07	1.4826	0.0377407	0.580161	0.143082	-2.80509
15304			level4			1088.75	104.5	POS									1.23149e-06	1.23776e-06	1.04933e-06	1.17286e-06	2.48791e-06	1.93127e-06	2.09127e-06	2.17015e-06	1.91194	0.00484452	0.258114	1.85031	0.887765
15352			level4	Ibrexafungerp	22.6332132960338	731.075	103.7	POS									3.00205e-06	4.11563e-06	3.22425e-06	3.44731e-06	4.53675e-06	6.52477e-06	7.04411e-06	6.03521e-06	1.66469	0.0364316	0.572833	1.7507	0.807933
15373			level4			97.3419	103.4	POS									1.10447e-05	1.10921e-05	1.07441e-05	1.09603e-05	8.13083e-06	8.39575e-06	9.27517e-06	8.60059e-06	1.90487	0.00287785	0.209759	0.784706	-0.349775
15462			level4	Tetrasul sulfoxide	-9.93000823439641	341.044	103	POS									5.08642e-05	7.09548e-05	6.95924e-05	6.38038e-05	4.03052e-05	4.65015e-05	4.14204e-05	4.27423e-05	1.72703	0.0356217	0.568706	0.669903	-0.577976
15530			level4	TG(20:0/22:6(4Z,7Z,10Z,13Z,16Z,19Z)/22:6(4Z,7Z,10Z,13Z,16Z,19Z))	-4.64142265760323	1008.58	103	POS									1.26512e-05	1.14736e-05	1.48121e-05	1.2979e-05	1.87624e-05	1.94085e-05	2.17042e-05	1.99584e-05	1.86946	0.00620202	0.284672	1.53775	0.620819
15551			level4			312.547	102.8	POS									6.22919e-05	5.57377e-05	5.31681e-05	5.70659e-05	8.41438e-05	8.66142e-05	8.84959e-05	8.6418e-05	1.93245	0.000607068	0.123036	1.51435	0.598702
15575			level4	Hoffmanniolide	-4.63745364349241	880.063	102.8	POS									2.46852e-05	2.55493e-05	2.54024e-05	2.52123e-05	3.89174e-05	3.78609e-05	4.01302e-05	3.89695e-05	1.98472	4.13263e-05	0.0438537	1.54565	0.628217
15593			level4			97.1201	102.6	POS									1.86249e-05	1.84254e-05	1.89729e-05	1.86744e-05	1.49531e-05	1.52199e-05	1.71706e-05	1.57812e-05	1.7727	0.0156685	0.415925	0.845071	-0.242856
15660			level4			742.563	102.5	POS									1.13614e-05	8.93807e-06	1.03717e-05	1.02237e-05	1.65883e-05	1.54054e-05	1.76458e-05	1.65465e-05	1.90893	0.00270735	0.205774	1.61845	0.694609
15744			level4			811.668	101.7	POS									5.31429e-06	2.7229e-06	4.46923e-06	4.16881e-06	5.00702e-07	4.73674e-07	1.15736e-08	3.2865e-07	1.5753	0.00788707	0.306109	0.0788355	-3.66501
15748			level4	Metronidazole phosphate	6.46425229458148	252.144	101.3	POS									2.29847e-07	7.10328e-06	6.47812e-06	4.60375e-06	1.30452e-05	1.35738e-05	2.46197e-05	1.70796e-05	1.30389	0.0460109	0.621952	3.70993	1.89139
15764			level4			116.073	100.4	POS									0.000179128	0.000174649	0.000163891	0.000172556	3.73269e-06	2.46509e-06	5.34213e-06	3.84663e-06	1.97806	3.2923e-06	0.0119291	0.0222921	-5.48733
15770			level4			174.102	99.6	POS									1.00829e-05	9.57222e-06	1.00204e-05	9.89185e-06	4.869e-06	5.30263e-06	5.55275e-06	5.24146e-06	1.97896	5.43745e-05	0.0488639	0.529877	-0.916271
15778			level4			72.0794	99.4	POS									9.61998e-07	4.13941e-05	2.05344e-06	1.48032e-05	5.46537e-05	7.08284e-05	8.74255e-05	7.09692e-05	1.48803	0.0262614	0.503372	4.79418	2.26129
15817			level4			725.085	98.3	POS									9.05976e-06	9.59367e-06	1.06642e-05	9.77253e-06	1.33447e-05	1.33254e-05	1.30768e-05	1.32489e-05	1.91542	0.00192189	0.183869	1.35573	0.439073
15844			level4			568.072	97.9	POS									1.02931e-05	6.97525e-06	1.23649e-05	9.87776e-06	1.65743e-05	1.99824e-05	1.4547e-05	1.70346e-05	1.67848	0.0326679	0.550388	1.72454	0.786208
15859			level4			813.682	97.7	POS									3.19841e-06	8.62003e-06	6.72506e-06	6.18117e-06	1.80178e-06	2.23071e-06	7.92652e-08	1.37059e-06	1.36539	0.048904	0.633164	0.221736	-2.17309
15944			level4			466.983	96.4	POS									1.51635e-07	1.90299e-07	1.16394e-07	1.52776e-07	3.03268e-07	3.81096e-07	3.82977e-07	3.5578e-07	1.83118	0.0038852	0.232104	2.32877	1.21957
16011			level4			221.092	95.3	POS									1.22809e-06	1.48826e-06	1.14653e-06	1.28763e-06	8.74538e-07	9.61076e-07	9.10589e-07	9.15401e-07	1.82801	0.0246786	0.491437	0.710921	-0.492239
16022			level4			220.108	95.2	POS									4.26535e-06	4.42646e-06	3.69331e-06	4.12837e-06	1.97329e-06	2.61253e-06	3.50557e-06	2.69713e-06	1.61442	0.0450022	0.618943	0.653315	-0.61415
16057			level4	Ammelide	-1.37872347072313	129.097	94.8	POS									4.41655e-07	2.13627e-07	8.08324e-09	2.21122e-07	5.46857e-07	9.46569e-07	1.21858e-06	9.04002e-07	1.27928	0.0421396	0.602934	4.08826	2.03149
16058			level4			167.064	94.8	POS									4.91892e-06	4.71157e-06	4.26186e-06	4.63078e-06	1.64999e-06	1.68435e-06	3.15403e-06	2.16279e-06	1.76953	0.00976008	0.331259	0.467046	-1.09836
16072			level4	Crotoxyphos	-9.78964638153662	315.275	94.6	POS									1.50235e-07	3.69092e-08	8.08324e-09	6.50758e-08	8.52144e-07	6.63097e-07	6.01486e-07	7.05576e-07	1.71657	0.00181366	0.180138	10.8424	3.43861
16096			level4			238.139	94.4	POS									2.11208e-07	1.72989e-07	3.19221e-07	2.34473e-07	8.78986e-08	8.31113e-09	6.78451e-08	5.46849e-08	1.4811	0.0226754	0.478149	0.233225	-2.1002
16115			level4			389.009	94.2	POS									7.78682e-07	3.25091e-07	5.90738e-07	5.64837e-07	2.72591e-06	3.04581e-06	3.98706e-06	3.25293e-06	1.91301	0.00257043	0.202123	5.75906	2.52583
16121			level4			130.069	94	POS									1.22618e-06	1.61791e-06	4.9091e-06	2.5844e-06	1.4685e-05	1.433e-05	2.16795e-05	1.68981e-05	1.84723	0.00578504	0.277493	6.53853	2.70897
16149			level4			249.867	93.9	POS									3.00979e-07	3.47634e-07	3.4911e-07	3.32574e-07	4.68079e-07	4.03677e-07	4.29525e-07	4.3376e-07	1.80802	0.0144783	0.400198	1.30425	0.38322
16155			level4			344.254	93.8	POS									1.06773e-06	8.93243e-07	6.11415e-07	8.57464e-07	2.194e-06	2.13376e-06	3.70288e-06	2.67688e-06	1.81341	0.0265021	0.503721	3.12186	1.6424
16156			level4			384.973	93.8	POS									2.53304e-07	9.8761e-08	1.64361e-07	1.72142e-07	2.9358e-07	4.54055e-07	4.78817e-07	4.08817e-07	1.64954	0.0320428	0.545831	2.37488	1.24786
16162			level4			387.012	93.7	POS									8.967e-07	5.13308e-07	9.33606e-07	7.81205e-07	7.11579e-06	8.84887e-06	1.14504e-05	9.13836e-06	1.96335	0.0209738	0.463975	11.6978	3.54816
16190			level4			305.109	93.3	POS									1.38415e-06	6.53848e-07	7.25405e-07	9.21135e-07	7.08889e-08	1.01286e-07	3.78805e-07	1.8366e-07	1.70979	0.043079	0.607525	0.199384	-2.32638
16194			level4	Mometasone	11.2864688495749	428.373	93.2	POS									6.93374e-07	3.00144e-07	9.78301e-07	6.57273e-07	1.20754e-07	3.92457e-08	1.15736e-08	5.71911e-08	1.70438	0.0395193	0.59002	0.0870127	-3.52263
16210			level4			530.287	93	POS									4.74692e-06	3.52001e-06	3.53894e-06	3.93529e-06	1.473e-06	1.85569e-06	3.11444e-06	2.14771e-06	1.6122	0.0493209	0.633856	0.545756	-0.873671
16216			level4			326.182	92.9	POS									1.61465e-06	9.89834e-07	2.07649e-06	1.56032e-06	4.9209e-06	8.16716e-06	8.99977e-06	7.36261e-06	1.87746	0.0106531	0.347448	4.71865	2.23837
16219			level4			177.952	92.8	POS									1.32954e-05	7.74927e-09	1.11122e-05	8.13844e-06	2.1658e-05	1.83086e-05	2.50397e-05	2.16688e-05	1.1038	0.0409861	0.596651	2.66252	1.41279
16226			level4			501.953	92.7	POS									8.08559e-09	7.74927e-09	8.08324e-09	7.9727e-09	1.98882e-07	2.53118e-07	2.87688e-07	2.46563e-07	1.98598	0.0115303	0.358754	30.9259	4.95074
16227			level4			502.952	92.7	POS									1.85147e-07	7.74927e-09	8.08324e-09	6.69931e-08	5.73186e-07	6.10353e-07	5.19656e-07	5.67732e-07	1.67159	0.00149922	0.168051	8.47447	3.08312
16235			level4			253.093	92.5	POS									2.51939e-06	1.06302e-06	9.35263e-07	1.50589e-06	4.26936e-05	8.42978e-05	8.38912e-05	7.02942e-05	1.94747	0.0378136	0.580161	46.6795	5.54472
16246			level4			138.049	92.4	POS									3.03509e-06	1.02572e-06	1.64579e-06	1.9022e-06	3.73151e-05	7.09325e-05	7.47293e-05	6.09923e-05	1.94582	0.037886	0.580161	32.0641	5.00289
16249			level4			298.151	92.4	POS									8.36367e-07	7.16802e-07	8.09572e-07	7.8758e-07	1.0176e-05	2.05799e-05	1.99286e-05	1.68948e-05	1.96167	0.0409587	0.596456	21.4515	4.42301
16250			level4			299.154	92.4	POS									4.25376e-08	7.74927e-09	3.08104e-08	2.70324e-08	1.00702e-06	2.31969e-06	2.11561e-06	1.81411e-06	1.9318	0.0482521	0.63125	67.1085	6.06842
16253			level4	p-Chloromercuribenzoate	23.3046362881773	358.172	92.4	POS									3.93808e-07	2.39917e-07	4.43354e-07	3.59026e-07	6.66539e-07	1.04181e-06	1.46595e-06	1.0581e-06	1.74588	0.0429752	0.607141	2.94714	1.55931
16256			level4			351.141	92.3	POS									8.08559e-09	7.74927e-09	8.08324e-09	7.9727e-09	1.22525e-06	1.042e-06	1.29605e-06	1.18777e-06	1.99335	0.00409111	0.239651	148.979	7.21897
16261			level4	L-Ascorbate 6-phosphate	7.11976384585144	257.113	92.2	POS									1.93008e-06	1.57551e-06	1.68867e-06	1.73142e-06	3.48658e-06	3.21539e-06	5.29535e-06	3.99911e-06	1.84747	0.0265381	0.503721	2.30973	1.20772
16262			level4			344.106	92.2	POS									8.08559e-09	7.74927e-09	8.08324e-09	7.9727e-09	8.70281e-07	1.18144e-06	1.10215e-06	1.05129e-06	1.98935	0.00791149	0.306109	131.861	7.04288
16268			level4			254.096	91.9	POS									4.65084e-07	1.86747e-07	2.27409e-07	2.9308e-07	4.24719e-06	8.73992e-06	8.37013e-06	7.11908e-06	1.93878	0.0412895	0.598081	24.2906	4.60232
16270			level4			386.016	91.9	POS									8.08559e-09	7.74927e-09	8.08324e-09	7.9727e-09	2.75825e-06	3.20695e-06	3.77352e-06	3.24624e-06	1.99087	0.00812795	0.307746	407.17	8.66949
16271			level4			388.013	91.9	POS									4.18282e-08	7.3616e-08	4.24001e-08	5.26147e-08	1.97346e-06	2.42806e-06	3.08315e-06	2.49489e-06	1.96988	0.0168672	0.426384	47.4181	5.56737
16272			level4			427.022	91.9	POS									8.08559e-09	7.74927e-09	8.08324e-09	7.9727e-09	1.32972e-06	1.90221e-06	2.21069e-06	1.81421e-06	1.987	0.0198129	0.456697	227.552	7.83005
16274			level4			500.955	91.9	POS									8.08559e-09	7.74927e-09	8.08324e-09	7.9727e-09	3.82367e-07	4.7306e-07	5.21374e-07	4.58934e-07	1.98876	0.00806433	0.307328	57.5631	5.84707
16292			level4			419.92	91.4	POS									8.08559e-09	7.74927e-09	8.08324e-09	7.9727e-09	9.85054e-07	1.26824e-06	1.50253e-06	1.25194e-06	1.98836	0.014157	0.39649	157.029	7.29488
16293			level4			421.917	91.4	POS									8.08559e-09	7.74927e-09	8.08324e-09	7.9727e-09	6.54177e-07	7.60381e-07	9.15976e-07	7.76845e-07	1.98957	0.00963499	0.329975	97.4381	6.60641
16296			level4			374.167	91.3	POS									1.1604e-07	1.67026e-07	3.45573e-08	1.05874e-07	1.1313e-06	1.69876e-06	1.90611e-06	1.57872e-06	1.85246	0.00329543	0.218918	14.9113	3.89833
16297			level4			394.19	91.3	POS									1.14083e-07	7.74927e-09	1.01257e-07	7.4363e-08	5.67558e-07	9.35382e-07	5.89109e-07	6.9735e-07	1.69848	0.00732224	0.300715	9.37764	3.22923
16308			level4			345.987	91	POS									8.08559e-09	7.74927e-09	8.08324e-09	7.9727e-09	2.14479e-07	4.97724e-07	3.72294e-07	3.61499e-07	1.96799	0.0497509	0.63488	45.3421	5.50278
16326			level4	4-Ketocyclophosphamide	6.26532567225025	276.079	90.5	POS									1.47238e-06	4.35487e-07	1.43465e-06	1.11417e-06	3.47931e-06	7.63391e-06	6.47942e-06	5.86421e-06	1.76856	0.0208386	0.463499	5.2633	2.39597
16328			level4			292.053	90.5	POS									1.96906e-07	7.74927e-09	8.08324e-09	7.0913e-08	7.47225e-06	1.3096e-05	1.28784e-05	1.11489e-05	1.8773	0.0263622	0.503685	157.219	7.29663
16329			level4	Iniparib	24.7349605522226	293.046	90.5	POS									2.02738e-07	7.33057e-08	1.95156e-07	1.57067e-07	5.08464e-06	8.89072e-06	8.3842e-06	7.45319e-06	1.96279	0.0255991	0.497442	47.4524	5.56841
16333			level4	Aurothioglucose	0.314651355351197	393.188	90.5	POS									2.75147e-08	7.74927e-09	8.08324e-09	1.44491e-08	2.29474e-06	4.66068e-06	4.0588e-06	3.6714e-06	1.96253	0.0356718	0.569292	254.093	7.98921
16335			level4	Benexate hydrochloride	-15.1962454066561	446.94	90.5	POS									8.08559e-09	7.74927e-09	8.08324e-09	7.9727e-09	4.18137e-07	6.16652e-07	7.09198e-07	5.81329e-07	1.98363	0.0216969	0.469364	72.915	6.18814
16350			level4			239.07	90.1	POS									1.44892e-06	6.82744e-06	2.54482e-06	3.60706e-06	1.22343e-05	1.30021e-05	7.01e-06	1.07488e-05	1.54357	0.0459401	0.621952	2.97994	1.57528
16356			level4			369.034	90	POS									3.64342e-08	7.62235e-08	8.08324e-09	4.0247e-08	8.3092e-07	1.03121e-06	9.39054e-07	9.33729e-07	1.83479	0.000127726	0.0662683	23.2	4.53605
16357			level4			370.031	90	POS									8.08559e-09	3.83347e-08	8.08324e-09	1.81679e-08	1.5545e-06	1.91886e-06	1.7441e-06	1.73915e-06	1.93209	0.00346715	0.223762	95.7269	6.58085
16360			level4			392	90	POS									3.55798e-08	7.74927e-09	1.69559e-07	7.09628e-08	1.57661e-06	2.6713e-06	2.31865e-06	2.18885e-06	1.84821	0.020374	0.461611	30.8451	4.94697
16362			level4	Azalanstat	-2.03879430637637	430.966	90	POS									8.08559e-09	7.74927e-09	8.08324e-09	7.9727e-09	5.3806e-07	9.09141e-07	6.37181e-07	6.94794e-07	1.98452	0.0251068	0.495333	87.1467	6.44537
16370			level4			163.084	89.8	POS									3.55934e-06	7.18384e-06	6.1182e-06	5.62046e-06	1.43726e-06	2.7046e-06	1.84546e-06	1.99577e-06	1.77501	0.0334154	0.555988	0.35509	-1.49374
16391			level4			373.006	89.5	POS									1.7712e-07	2.45837e-07	9.99256e-08	1.74294e-07	8.69963e-07	1.034e-06	1.09616e-06	1.00004e-06	1.88311	0.000486322	0.116555	5.73766	2.52046
16392			level4			375.028	89.5	POS									4.32773e-08	7.74927e-09	3.34906e-08	2.81724e-08	3.4828e-07	5.84984e-07	3.0763e-07	4.13632e-07	1.87002	0.0449727	0.618927	14.6822	3.87599
16394			level4			413.035	89.5	POS									8.08559e-09	7.74927e-09	8.08324e-09	7.9727e-09	2.37078e-06	2.42281e-06	2.52382e-06	2.43913e-06	1.99289	0.000341319	0.103467	305.936	8.25709
16395			level4			414.033	89.5	POS									8.08559e-09	7.74927e-09	8.08324e-09	7.9727e-09	2.5929e-06	3.0011e-06	2.76094e-06	2.78498e-06	1.9921	0.00181428	0.180138	349.315	8.44838
16396			level4			415.031	89.5	POS									8.08559e-09	4.01474e-08	1.57934e-07	6.87222e-08	9.17354e-07	1.02481e-06	8.99939e-07	9.47366e-07	1.7735	0.000126496	0.0662683	13.7854	3.78507
16410			level4			342.01	89	POS									6.653e-06	7.49702e-06	6.09979e-06	6.74994e-06	1.72201e-06	4.49612e-06	4.11188e-06	3.44334e-06	1.58354	0.0260313	0.501721	0.510129	-0.971067
16436			level4			375.961	88.5	POS									1.80927e-06	7.74927e-09	1.19223e-06	1.00308e-06	2.89094e-06	5.60975e-06	5.07987e-06	4.52685e-06	1.29392	0.023283	0.483204	4.51295	2.17407
16439			level4			388.968	88.4	POS									1.85479e-07	1.05595e-06	1.03208e-06	7.57838e-07	1.66446e-06	1.77084e-06	2.64027e-06	2.02519e-06	1.41748	0.0396129	0.590588	2.67233	1.4181
16446			level4			211.049	88.2	POS									3.77588e-06	1.04805e-06	3.79151e-06	2.87181e-06	6.46966e-05	4.50627e-05	8.04587e-05	6.3406e-05	1.93626	0.0266438	0.504205	22.0787	4.46459
16451			level4			378.239	88.1	POS									1.93339e-07	4.2861e-08	7.23801e-08	1.0286e-07	6.11496e-06	4.1423e-06	5.30888e-06	5.18871e-06	1.95522	0.0120296	0.36548	50.4443	5.65662
16470			level4			326.146	87	POS									2.05488e-06	1.85422e-06	1.87115e-06	1.92675e-06	1.14697e-06	1.18646e-06	4.80972e-07	9.38133e-07	1.58603	0.014158	0.39649	0.486899	-1.03831
16474			level4			190.053	86.6	POS									3.16134e-06	1.96909e-06	4.43997e-06	3.19013e-06	9.69795e-06	1.41338e-05	7.89834e-06	1.05767e-05	1.82009	0.0204688	0.462017	3.31544	1.7292
16477			level4	(S)-Malate	-23.6905182740326	135.091	86.5	POS									2.5362e-05	2.44463e-05	2.43678e-05	2.47254e-05	4.21825e-06	3.43351e-06	8.18283e-06	5.2782e-06	1.89672	0.000206411	0.0778061	0.213473	-2.22788
16489			level4	Tantalum	-8.71300523532599	181.954	85.5	POS									1.22674e-05	1.60078e-05	1.41257e-05	1.41336e-05	1.07454e-05	3.65883e-07	6.9594e-07	3.93573e-06	1.43984	0.0462091	0.623093	0.278466	-1.84443
16495			level4			296.064	85	POS									1.24614e-06	6.51021e-07	8.66287e-07	9.21149e-07	1.65566e-07	1.57604e-07	5.05584e-07	2.76251e-07	1.67667	0.036401	0.572563	0.299899	-1.73745
16500			level4			258.108	84.8	POS									8.50494e-06	5.63675e-06	5.72676e-06	6.62282e-06	6.23847e-07	6.66326e-07	1.9879e-06	1.09269e-06	1.84899	0.00606762	0.282207	0.164989	-2.59956
16504			level4			479.102	84.5	POS									8.08559e-09	3.72754e-08	1.3471e-07	6.00237e-08	1.74391e-06	1.03516e-06	1.64065e-06	1.47324e-06	1.83708	0.00324596	0.218624	24.5443	4.61732
16509			level4	Barban	13.6512609223807	259.111	84.1	POS									3.13501e-07	2.67672e-07	1.7207e-07	2.51081e-07	7.83955e-09	8.31113e-09	9.4055e-08	3.67352e-08	1.68915	0.0132768	0.385973	0.146308	-2.77292
16512			level4			316.004	84	POS									4.97058e-07	1.9249e-07	2.75808e-07	3.21785e-07	1.81829e-06	1.3401e-06	1.47599e-06	1.54479e-06	1.89547	0.00192671	0.183869	4.8007	2.26324
16538			level4			198.978	82.5	POS									1.4938e-05	1.05417e-05	7.77906e-06	1.10863e-05	0.00245637	0.00164497	0.00277301	0.00229145	1.98421	0.0210144	0.464276	206.693	7.69134
16545			level4			160.06	82	POS									4.78021e-05	3.93734e-05	4.54524e-05	4.42093e-05	2.24331e-05	2.34119e-05	3.73927e-05	2.77459e-05	1.62763	0.0390322	0.587879	0.627603	-0.672075
16547			level4	Sodium citrate	11.1967852042876	262.103	81.9	POS									2.79469e-06	2.24321e-06	1.72825e-06	2.25538e-06	1.73886e-07	5.18907e-07	1.06006e-06	5.84285e-07	1.67437	0.0141386	0.39649	0.259062	-1.94863
16555			level4	Fenpiclonil	5.58197133762643	238.093	81.5	POS									2.23444e-07	1.65721e-07	2.88502e-07	2.25889e-07	2.71358e-06	2.24895e-06	3.9252e-06	2.96258e-06	1.97184	0.0312114	0.539111	13.1152	3.71317
16568			level4			325.972	80.6	POS									1.59298e-06	1.11965e-06	1.74276e-06	1.48513e-06	8.99347e-07	6.09959e-07	1.15736e-08	5.0696e-07	1.15957	0.0384357	0.583661	0.341357	-1.55065
16570			level4			181.979	80.2	POS									2.53821e-05	7.74927e-09	8.08324e-09	8.46596e-06	3.16959e-05	3.22734e-05	4.30187e-05	3.56627e-05	1.45337	0.0420418	0.601738	4.21248	2.07467
16574			level4			222.076	80.1	POS									3.80804e-06	5.46941e-06	5.09276e-06	4.79007e-06	2.23485e-06	1.02962e-06	2.35665e-06	1.87371e-06	1.70509	0.0113719	0.356691	0.391165	-1.35415
16593			level4			178.086	79.6	POS									2.37846e-05	2.43293e-05	2.27964e-05	2.36368e-05	5.98463e-06	3.10181e-06	6.3338e-06	5.14008e-06	1.90323	7.8187e-05	0.0537679	0.217461	-2.20117
16597			level4			206.081	79.6	POS									5.09474e-06	2.53949e-06	5.555e-06	4.39641e-06	2.14551e-05	8.47877e-06	2.38886e-05	1.79408e-05	1.74598	0.0498738	0.63528	4.08079	2.02885
16598			level4	4'-Hydroxydiclofenac	-3.12864410490591	313.154	79.6	POS									1.48358e-06	7.03643e-07	1.37836e-06	1.18853e-06	1.84984e-06	2.79683e-06	3.03577e-06	2.56081e-06	1.63894	0.0348013	0.565121	2.15461	1.10743
16603			level4			253.984	79.3	POS									3.48688e-07	1.40959e-06	2.47604e-07	6.68627e-07	2.61658e-06	2.47951e-06	2.86859e-06	2.65489e-06	1.64148	0.00693421	0.291887	3.97066	1.98938
16612			level4			183.107	78.8	POS									4.90941e-07	7.74927e-09	8.81622e-07	4.60104e-07	1.40503e-06	2.81279e-06	1.97828e-06	2.06537e-06	1.34756	0.0288216	0.522711	4.48891	2.16637
16613			level4			263.037	78.8	POS									1.70104e-06	6.57491e-07	1.87084e-06	1.40979e-06	5.21244e-07	8.31113e-09	3.01554e-07	2.77036e-07	1.29882	0.0497922	0.63488	0.196509	-2.34733
16614			level4			270.966	78.8	POS									1.25388e-06	2.55958e-06	1.11231e-06	1.64192e-06	4.57851e-06	4.93433e-06	5.17777e-06	4.89687e-06	1.78349	0.00271499	0.205774	2.9824	1.57647
16620			level4			175.001	78.6	POS									1.4371e-05	2.18491e-05	1.35967e-05	1.66056e-05	2.84422e-05	3.60926e-05	3.89028e-05	3.44792e-05	1.76052	0.0119243	0.364326	2.07636	1.05406
16621			level4			255.961	78.6	POS									4.04612e-08	2.63366e-07	3.97135e-08	1.14514e-07	7.3825e-07	5.43354e-07	3.37112e-07	5.39572e-07	1.60729	0.0366602	0.574942	4.71186	2.2363
16625			level4			163.097	78.3	POS									3.45999e-06	2.62698e-06	2.70575e-06	2.93091e-06	6.09358e-06	7.11357e-06	1.02566e-05	7.82125e-06	1.86199	0.0187979	0.446816	2.66854	1.41605
16630			level4			137.046	78.2	POS									0.000235077	0.000220727	0.000268651	0.000241485	0.000597931	0.000941401	0.000854629	0.000797987	1.92418	0.0306673	0.538004	3.3045	1.72443
16631			level4			138.049	78.2	POS									1.2083e-05	1.13436e-05	1.41443e-05	1.25236e-05	3.13522e-05	4.98408e-05	4.54e-05	4.21977e-05	1.92181	0.0311175	0.538582	3.36945	1.75251
16634			level4			256.959	78.1	POS									8.37853e-07	8.42182e-07	7.70067e-07	8.16701e-07	1.83778e-06	1.58892e-06	1.4396e-06	1.6221e-06	1.94931	0.00244445	0.197073	1.98616	0.989985
16650			level4			155.163	76.7	POS									0.00134414	0.00137614	0.00115453	0.0012916	8.85205e-07	1.04051e-06	5.14187e-06	2.35586e-06	1.96977	0.00285556	0.209712	0.00182398	-9.09869
16651			level4			156.009	76.7	POS									5.56802e-06	9.76321e-06	1.18782e-05	9.06981e-06	2.18357e-05	1.6284e-05	2.47729e-05	2.09642e-05	1.7264	0.0185821	0.444135	2.31143	1.20879
16658			level4			159.076	75.8	POS									5.454e-05	5.21657e-05	6.18124e-05	5.61727e-05	1.25028e-05	2.13554e-05	2.34843e-05	1.91141e-05	1.88583	0.00112774	0.153064	0.340274	-1.55523
16668			level4			134.06	73.9	POS									1.3368e-05	6.39075e-06	7.43815e-06	9.06565e-06	3.04561e-05	3.29269e-05	4.46722e-05	3.60184e-05	1.87795	0.00530214	0.268543	3.97307	1.99025
16673			level4			387.046	73.8	POS									3.96089e-07	4.63078e-07	3.96319e-07	4.18495e-07	7.83955e-09	8.88429e-08	6.64887e-08	5.43904e-08	1.72579	0.00037766	0.107962	0.129967	-2.94379
16677			level4			153.054	73.5	POS									3.11105e-06	1.27393e-06	1.82487e-06	2.06995e-06	2.25884e-05	2.1672e-05	3.56992e-05	2.66532e-05	1.94544	0.0307998	0.538254	12.8763	3.68664
16685			level4	2H-Imidazol-2-one	-11.9007579635072	83.0683	73.3	POS									9.13739e-07	2.17232e-07	4.33623e-07	5.21531e-07	3.19755e-05	3.27442e-05	5.08289e-05	3.85162e-05	1.96093	0.0251863	0.495983	73.8522	6.20657
16701			level4	1-O-Hexadecyl-2-(9Z-octadecenoyl)-sn-glycero-3-phosphocholine	-3.58265004735975	748.105	72.6	POS									1.71518e-05	1.95526e-05	1.8921e-05	1.85418e-05	1.02912e-05	8.70947e-06	1.24935e-05	1.0498e-05	1.85847	0.00358246	0.226402	0.566183	-0.820659
16710			level4			132.987	71.9	POS									3.84551e-07	3.45318e-08	2.68843e-07	2.29309e-07	4.61499e-07	6.32962e-07	7.96388e-07	6.30283e-07	1.37775	0.0469142	0.625209	2.74862	1.45871
16715			level4			226.996	71.1	POS									5.78955e-06	1.28629e-05	4.68865e-06	7.78037e-06	3.87112e-05	2.12303e-05	5.70673e-05	3.90029e-05	1.75341	0.042842	0.606422	5.01299	2.32567
16721			level4			227.994	70.8	POS									4.17964e-06	1.6408e-05	5.99805e-06	8.86189e-06	4.6712e-05	2.84786e-05	7.52639e-05	5.01515e-05	1.73343	0.0432203	0.608383	5.65924	2.50061
16722			level4			209.023	70.7	POS									3.0477e-06	4.00443e-06	3.54513e-06	3.53242e-06	1.25479e-05	1.61057e-05	2.26755e-05	1.71097e-05	1.92349	0.0434988	0.609885	4.84362	2.27608
16738			level4			148.961	69.5	POS									7.46088e-06	7.45251e-06	6.85339e-06	7.25559e-06	7.16398e-07	1.21921e-06	4.96343e-07	8.10649e-07	1.94753	2.54936e-05	0.0376376	0.111728	-3.16194
16777			level4			387.305	66.9	POS									8.08559e-09	7.74927e-09	8.02909e-08	3.20419e-08	2.05309e-07	2.60007e-07	3.77344e-07	2.80887e-07	1.75581	0.0114343	0.357595	8.76622	3.13196
16778			level4			222.02	66.8	POS									4.80512e-07	3.10447e-07	2.57922e-07	3.49627e-07	6.08541e-07	9.03438e-07	6.09212e-07	7.07064e-07	1.66646	0.039766	0.591866	2.02234	1.01602
16783			level4			153.11	66.3	POS									3.01338e-05	3.07499e-05	2.85763e-05	2.982e-05	1.6591e-06	2.41841e-06	4.83746e-06	2.97166e-06	1.93927	2.03803e-05	0.0361708	0.0996531	-3.32694
16788			level4			117.07	65.8	POS									1.07118e-05	1.07197e-05	9.96588e-06	1.04658e-05	1.4509e-07	2.9007e-07	8.42392e-07	4.25851e-07	1.92346	6.78916e-06	0.0170108	0.0406899	-4.61919
16792			level4			294.123	65.6	POS									2.44045e-06	1.7804e-06	2.31391e-06	2.17825e-06	8.23825e-07	1.18095e-06	1.56061e-06	1.18846e-06	1.66875	0.02799	0.51616	0.545604	-0.874075
16812			level4			214.038	63.8	POS									1.87344e-07	6.87765e-07	1.83505e-07	3.52871e-07	7.94014e-07	9.08018e-07	1.34911e-06	1.01705e-06	1.54753	0.0493351	0.633856	2.88221	1.52717
16825			level4			218.081	62.6	POS									3.59236e-05	3.48399e-05	3.48018e-05	3.51884e-05	1.85237e-05	2.28705e-06	6.27417e-06	9.02832e-06	1.58838	0.0325268	0.549139	0.256571	-1.96257
16829			level4			421.172	61.6	POS									3.99464e-08	6.30166e-07	1.3806e-07	2.69391e-07	1.24477e-06	8.72699e-07	1.5925e-06	1.23666e-06	1.53906	0.0249781	0.495051	4.59057	2.19867
16841			level4			352.954	59.9	POS									8.08559e-09	7.74927e-09	8.08324e-09	7.9727e-09	3.02636e-07	4.35906e-07	4.60784e-07	3.99775e-07	1.98469	0.0153423	0.413151	50.143	5.64798
16853			level4			321.06	59.3	POS									6.62186e-06	4.68585e-06	5.27169e-06	5.52646e-06	3.99064e-07	5.7755e-07	2.26204e-06	1.07955e-06	1.75006	0.00573211	0.276634	0.195342	-2.35592
16862			level4			422.348	58.7	POS									8.08559e-09	7.74927e-09	8.08324e-09	7.9727e-09	1.69264e-06	2.36091e-06	3.07866e-06	2.3774e-06	1.98645	0.0273614	0.511166	298.193	8.2201
16871			level4			499.338	57.9	POS									7.24299e-07	1.36682e-06	1.18083e-06	1.09065e-06	1.72337e-07	8.31113e-09	2.45444e-07	1.42031e-07	1.52847	0.00955423	0.32846	0.130226	-2.94091
16886			level4			202.053	56.5	POS									1.18774e-06	1.30605e-06	1.78694e-06	1.42691e-06	2.92749e-06	3.47405e-06	5.44676e-06	3.94943e-06	1.82052	0.0327041	0.550388	2.76782	1.46875
16897			level4	Lycomarasmine B	-21.9188814537596	278.233	55.4	POS									6.15348e-07	1.99197e-06	1.66448e-06	1.42393e-06	5.57042e-06	4.85698e-06	7.42208e-06	5.94983e-06	1.77239	0.0065032	0.286637	4.17844	2.06297
16903			level4	Nifuradene	-7.92511157652203	225.179	55.1	POS									3.54368e-07	3.83912e-07	2.40868e-07	3.26383e-07	2.95537e-06	3.32998e-06	4.03506e-06	3.44014e-06	1.96106	0.00916031	0.322394	10.5402	3.39783
16906			level4			219.071	54.8	POS									1.58014e-06	1.52831e-06	1.63019e-06	1.57955e-06	9.22149e-07	6.58042e-07	6.72052e-07	7.50748e-07	1.89124	0.00079583	0.135594	0.475293	-1.07311
16908			level4	4,4'-Dichlorobenzophenone	-24.9956194147806	252.109	54.5	POS									2.07686e-06	6.56171e-07	5.6395e-07	1.09899e-06	1.44257e-05	1.34374e-05	1.53976e-05	1.44203e-05	1.90835	5.85059e-05	0.0488639	13.1213	3.71384
16909			level4			279.05	54.5	POS									2.16109e-07	4.25833e-07	4.17845e-07	3.53262e-07	7.56157e-07	1.37857e-06	1.8692e-06	1.33464e-06	1.73886	0.0407256	0.595447	3.77805	1.91764
16912			level4			250.128	54.2	POS									9.34342e-07	7.17341e-07	7.96148e-07	8.15944e-07	2.26951e-07	1.98163e-07	4.6457e-07	2.96561e-07	1.77507	0.00793415	0.306109	0.363458	-1.46014
16913			level4			253.112	54.2	POS									1.1534e-06	1.50258e-06	1.10482e-06	1.2536e-06	8.04239e-07	6.54538e-07	1.15736e-08	4.90117e-07	1.12136	0.0492444	0.633706	0.390967	-1.35488
16916			level4	(alpha-D-mannosyl)7-beta-D-mannosyl-diacetylchitobiosyl-L-asparagine, isoform B (protein)	22.7460732536039	235.049	54	POS									2.18766e-06	3.74424e-06	1.71889e-06	2.55026e-06	3.02559e-07	4.05344e-07	1.17362e-06	6.27174e-07	1.72924	0.0456516	0.620516	0.245925	-2.02371
16922			level4	Fosfosal	19.3644229049879	219.113	53.3	POS									6.70648e-06	6.49232e-06	6.37884e-06	6.52588e-06	3.6156e-06	1.95676e-06	4.44225e-06	3.3382e-06	1.63154	0.0465969	0.624149	0.511533	-0.967102
16931			level4	2-Iodophenol methyl ether	-12.7186430713215	235.039	52.8	POS									3.43046e-07	4.087e-07	1.32228e-06	6.91342e-07	2.11236e-06	1.45514e-06	2.3841e-06	1.98387e-06	1.64652	0.0368736	0.576607	2.86959	1.52084
16937			level4	Phenkapton	9.33820006008079	378.321	52.7	POS									2.84895e-08	3.50716e-08	1.35774e-07	6.64451e-08	5.00691e-06	7.26171e-06	1.06635e-05	7.64405e-06	1.95506	0.0439351	0.612575	115.043	6.84603
16957			level4			286.017	52.5	POS									4.00303e-07	5.20449e-07	4.82365e-07	4.67705e-07	2.87671e-07	2.38517e-07	3.69056e-07	2.98415e-07	1.67672	0.031238	0.539133	0.63804	-0.648282
16962			level4			283.14	52.3	POS									1.31791e-06	1.40396e-06	1.249e-06	1.32363e-06	9.87016e-07	6.09473e-07	3.96724e-07	6.64404e-07	1.60966	0.0208956	0.463499	0.501958	-0.994362
17007			level4			535.106	49.1	POS									3.76389e-06	4.54085e-06	4.23201e-06	4.17892e-06	2.34117e-06	3.03357e-06	3.15676e-06	2.84383e-06	1.77541	0.0171119	0.429736	0.680519	-0.555292
17013			level4			218.1	48.8	POS									4.35345e-05	4.45479e-05	4.29061e-05	4.36628e-05	2.1975e-05	5.50072e-06	1.25862e-05	1.3354e-05	1.67673	0.0229694	0.480157	0.305843	-1.70914
17032			level4			691.966	48.4	POS									8.4301e-08	1.21659e-07	8.08324e-09	7.13478e-08	2.25609e-07	2.25289e-07	1.58771e-07	2.03223e-07	1.27585	0.0303377	0.534136	2.84834	1.51012
17053			level4			506.156	47.8	POS									1.68482e-06	1.7239e-06	1.57795e-06	1.66222e-06	6.87379e-07	2.65634e-07	6.21429e-07	5.24814e-07	1.77038	0.00118355	0.156396	0.31573	-1.66323
17078			level4			254.106	47	POS									6.83527e-07	5.27881e-07	7.45879e-07	6.52429e-07	1.06941e-06	1.57704e-06	1.85046e-06	1.49897e-06	1.79892	0.0235976	0.483565	2.29752	1.20008
17102			level4			466.002	46.7	POS									1.01414e-06	1.85273e-06	1.44839e-06	1.43842e-06	2.44464e-06	3.70784e-06	5.24845e-06	3.80031e-06	1.68473	0.0492359	0.633706	2.642	1.40163
17113			level4			473.103	46.4	POS									8.28343e-07	3.77534e-07	1.19167e-06	7.99184e-07	1.92836e-06	3.16701e-06	4.18614e-06	3.09383e-06	1.74174	0.0297489	0.529084	3.87124	1.9528
17121			level4	Miconazole	10.6298767928949	417.141	46.2	POS									8.08559e-09	7.74927e-09	8.08324e-09	7.9727e-09	5.92885e-07	6.36053e-07	1.13804e-06	7.88992e-07	1.98287	0.0466993	0.624701	98.9617	6.6288
17138			level4			385.074	45.5	POS									1.85372e-06	1.87492e-06	1.30406e-06	1.67757e-06	4.49464e-08	1.23765e-07	1.25495e-06	4.74553e-07	1.49637	0.0499783	0.63547	0.282881	-1.82173
17177			level4	Amino tri(methylene phosphonic acid), sodium salt	-4.2880487229446	322.038	44	POS									2.07456e-06	3.31099e-06	2.15291e-06	2.51282e-06	4.0648e-07	7.67541e-07	6.2996e-07	6.01327e-07	1.91941	0.00984782	0.332911	0.239304	-2.06308
17191			level4			295.008	42.7	POS									5.17529e-07	1.19055e-06	1.34702e-06	1.01837e-06	7.83955e-09	2.10742e-07	1.15736e-08	7.67183e-08	1.72719	0.0231978	0.483184	0.0753347	-3.73054
17192			level4			395.135	42.7	POS									4.0401e-06	3.74175e-06	2.38675e-06	3.38953e-06	3.1286e-07	1.37815e-06	7.42651e-07	8.11221e-07	1.76065	0.0123493	0.370957	0.239331	-2.06292
17193			level4			676.526	42.7	POS									2.01768e-06	2.43254e-06	2.67286e-06	2.37436e-06	6.94633e-07	1.58593e-06	9.08228e-07	1.06293e-06	1.73409	0.0164587	0.421829	0.447671	-1.15949
17196			level4			743.54	42.5	POS									3.74166e-06	2.61563e-06	2.5077e-06	2.955e-06	5.93142e-07	1.0906e-06	1.40408e-06	1.02928e-06	1.79182	0.0138276	0.394382	0.348317	-1.52153
17201			level4			241.082	42.2	POS									1.63315e-06	1.31751e-06	1.32644e-06	1.4257e-06	3.08065e-07	5.55729e-07	4.36354e-07	4.33383e-07	1.92241	0.00140577	0.165659	0.303979	-1.71796
17204			level4			745.556	42.2	POS									9.26109e-06	8.25875e-06	8.56213e-06	8.69399e-06	3.17019e-06	5.47446e-06	2.73053e-06	3.79173e-06	1.80274	0.00554307	0.273233	0.436132	-1.19716
17205			level4			747.572	42.2	POS									6.66124e-06	6.08673e-06	7.62307e-06	6.79035e-06	2.20954e-06	3.21832e-06	3.17175e-06	2.86654e-06	1.90454	0.00212389	0.191636	0.422149	-1.24417
17206			level4	Dihydrostreptomycin 3'alpha,6-bisphosphate	-5.48261938638685	744.553	42.1	POS									2.03742e-05	1.82352e-05	1.80637e-05	1.8891e-05	7.33254e-06	1.34564e-05	8.97281e-06	9.92057e-06	1.77931	0.0104877	0.343634	0.525147	-0.929206
17208			level4			674.511	42	POS									1.87757e-06	1.12339e-06	1.60834e-06	1.53643e-06	1.66078e-07	5.79732e-07	1.15736e-08	2.52461e-07	1.49917	0.00993003	0.334363	0.164316	-2.60545
17216			level4	Filiforminol	-15.348271383548	312.217	41.8	POS									2.45884e-07	8.52706e-07	8.33154e-07	6.43915e-07	2.82941e-06	2.69314e-06	1.30919e-06	2.27725e-06	1.62636	0.0358032	0.570534	3.53656	1.82235
17217			level4			742.537	41.8	POS									9.45665e-06	7.23818e-06	6.7295e-06	7.80811e-06	2.07137e-06	3.66763e-06	3.57076e-06	3.10325e-06	1.84135	0.00876215	0.317407	0.39744	-1.33119
17221			level4			746.567	41.6	POS									1.57359e-05	1.55439e-05	1.59969e-05	1.57589e-05	5.31444e-06	8.11476e-06	3.73495e-06	5.72138e-06	1.84188	0.0151231	0.410578	0.363057	-1.46173
17224			level4			504.11	41.5	POS									4.1635e-07	5.02836e-07	3.93823e-07	4.3767e-07	6.49491e-07	5.36374e-07	5.58415e-07	5.81427e-07	1.65428	0.040107	0.592814	1.32846	0.409754
17225			level4	Ferrichrome	-1.58888241432111	741.527	41.4	POS									7.57918e-06	6.1467e-06	5.45023e-06	6.39204e-06	1.54589e-06	3.57105e-06	2.49294e-06	2.53663e-06	1.78733	0.010847	0.349981	0.396842	-1.33337
17229			level4			701.53	41.1	POS									4.40212e-06	4.15931e-06	3.27081e-06	3.94408e-06	6.22462e-07	2.152e-06	1.52417e-06	1.43288e-06	1.69334	0.0110548	0.352982	0.363298	-1.46077
17230			level4			740.524	41.1	POS									1.61559e-05	1.15368e-05	1.26997e-05	1.34641e-05	3.97982e-06	7.78776e-06	6.96933e-06	6.24564e-06	1.74855	0.0161853	0.420404	0.463873	-1.1082
17233			level4			224.128	41	POS									1.6752e-06	2.30236e-06	1.98781e-06	1.98846e-06	7.57287e-07	7.44061e-07	1.22694e-06	9.0943e-07	1.81915	0.0109849	0.351686	0.457355	-1.12861
17240			level4			199.956	40.9	POS									7.65316e-07	7.64524e-07	4.74966e-07	6.68268e-07	1.20096e-06	1.07854e-06	1.52375e-06	1.26775e-06	1.69881	0.0217707	0.470006	1.89706	0.923767
17243			level4	Sodium fumarate	-4.85266421634839	161.042	40.8	POS									7.81119e-06	6.16853e-06	8.12743e-06	7.36905e-06	4.16262e-07	3.21583e-06	3.28052e-06	2.30421e-06	1.50084	0.0107238	0.348686	0.312687	-1.67721
17248			level4			700.527	40.8	POS									1.04823e-05	9.04859e-06	8.83074e-06	9.45387e-06	3.33047e-06	5.28989e-06	4.70676e-06	4.44237e-06	1.88126	0.00299304	0.212127	0.4699	-1.08957
17256			level4			703.544	40.7	POS									1.33821e-05	1.32173e-05	1.20074e-05	1.2869e-05	3.74175e-06	6.27248e-06	3.406e-06	4.47341e-06	1.89489	0.00111489	0.153064	0.347612	-1.52445
17257			level4			771.568	40.7	POS									2.2795e-06	1.8547e-06	1.8747e-06	2.00297e-06	2.56997e-07	1.00014e-06	1.10042e-07	4.55725e-07	1.6542	0.00739212	0.301232	0.227525	-2.1359
17258			level4			78.5048	40.5	POS									4.29406e-07	4.80641e-07	3.40408e-07	4.16818e-07	7.83955e-09	5.07209e-08	1.15736e-08	2.3378e-08	1.89712	0.000806372	0.136749	0.0560869	-4.15619
17268			level4			227.997	40.5	POS									2.33774e-06	3.38972e-06	2.16186e-06	2.62978e-06	4.48738e-07	4.75283e-07	8.70223e-07	5.98081e-07	1.90832	0.00752422	0.302491	0.227427	-2.13653
17270			level4			301.115	40.5	POS									8.08559e-09	3.24573e-07	1.82473e-07	1.7171e-07	7.38932e-07	6.5663e-07	1.07547e-06	8.23677e-07	1.40276	0.0143671	0.399196	4.79689	2.2621
17271			level4			371.975	40.5	POS									8.08559e-09	7.74927e-09	8.08324e-09	7.9727e-09	5.04727e-07	9.70552e-07	1.20372e-06	8.93001e-07	1.9744	0.0499014	0.635326	112.007	6.80745
17274			level4			692.558	40.5	POS									8.79141e-07	1.47935e-06	1.31454e-06	1.22434e-06	1.37231e-07	4.54278e-07	1.15736e-08	2.01027e-07	1.52698	0.0100013	0.335115	0.164192	-2.60654
17275			level4			702.543	40.5	POS									3.58302e-05	3.49238e-05	3.22576e-05	3.43372e-05	1.13785e-05	1.72829e-05	1.2236e-05	1.36324e-05	1.9347	0.000628583	0.123036	0.397017	-1.33273
17276			level4			708.544	40.5	POS									5.50923e-06	5.08844e-06	4.74183e-06	5.11317e-06	1.45097e-06	2.83662e-06	2.07443e-06	2.12067e-06	1.85523	0.00283485	0.209712	0.414748	-1.26969
17277			level4			722.558	40.5	POS									1.30544e-06	1.23923e-06	1.16413e-06	1.23627e-06	1.00926e-07	3.25665e-07	1.15736e-08	1.46055e-07	1.6434	0.000433472	0.111928	0.118142	-3.08141
17278			level4			756.588	40.5	POS									8.22622e-07	1.0645e-06	8.48112e-07	9.11745e-07	3.97633e-06	5.06569e-06	6.1049e-06	5.04897e-06	1.94995	0.0200277	0.458361	5.5377	2.46929
17282			level4			707.58	40.4	POS									6.24826e-07	3.06438e-07	4.87615e-07	4.7296e-07	7.83955e-09	8.31113e-09	1.15736e-08	9.24144e-09	1.97379	0.0373154	0.578613	0.0195396	-5.67746
17286			level4			707.541	40.3	POS									2.34055e-05	2.16543e-05	2.02471e-05	2.1769e-05	8.5218e-06	1.19664e-05	1.26591e-05	1.10491e-05	1.88794	0.00241777	0.196813	0.50756	-0.978349
17287			level4			766.538	40.3	POS									1.09996e-05	8.90674e-06	8.05524e-06	9.32054e-06	2.89656e-06	4.96285e-06	4.91256e-06	4.25733e-06	1.81311	0.0102737	0.338692	0.456768	-1.13047
17289			level4			795.571	40.2	POS									2.47755e-06	1.62926e-06	1.57758e-06	1.8948e-06	2.51174e-07	6.94296e-07	1.15736e-08	3.19014e-07	1.46221	0.0112041	0.355546	0.168363	-2.57035
17296			level4			720.552	40.1	POS									1.41548e-05	1.4748e-05	1.39041e-05	1.4269e-05	5.74571e-06	8.38033e-06	3.63829e-06	5.92144e-06	1.77807	0.00391442	0.232745	0.414988	-1.26886
17297			level4			721.556	40.1	POS									6.2407e-06	6.40291e-06	5.72857e-06	6.12406e-06	2.07905e-06	3.43902e-06	7.03219e-07	2.07376e-06	1.60759	0.00766939	0.304189	0.338626	-1.56224
17298			level4			767.541	40.1	POS									5.07592e-06	4.26287e-06	3.56783e-06	4.3022e-06	5.52677e-07	2.27632e-06	1.82911e-06	1.5527e-06	1.62093	0.0152352	0.411896	0.360908	-1.4703
17299			level4	oxalyl-CoA	-23.2188563485439	835.508	40.1	POS									6.41649e-07	1.73953e-06	1.83117e-06	1.40411e-06	1.31876e-07	3.83937e-07	1.88025e-07	2.34613e-07	1.78769	0.0399051	0.592756	0.167089	-2.58131
17311			level4			793.557	39.9	POS									2.25379e-06	1.67905e-06	1.22304e-06	1.71863e-06	7.83955e-09	1.63789e-07	1.15736e-08	6.10672e-08	1.83307	0.0054069	0.26968	0.0355326	-4.81471
17314			level4			797.586	39.8	POS									3.5105e-06	3.23955e-06	2.84904e-06	3.1997e-06	6.31139e-07	1.13458e-06	3.06007e-07	6.90576e-07	1.81723	0.00123771	0.157548	0.215825	-2.21206
17325			level4	3'-Deoxydihydrostreptomycin 6,3-bis-phosphate	0.444505349073804	728.558	39.6	POS									1.40712e-05	1.34986e-05	1.28106e-05	1.34601e-05	4.20978e-06	7.10539e-06	4.16817e-06	5.16111e-06	1.8916	0.0013282	0.160724	0.383437	-1.38294
17327			level4			729.561	39.6	POS									6.18697e-06	5.76226e-06	5.5776e-06	5.84228e-06	1.62997e-06	2.98018e-06	7.60227e-07	1.79012e-06	1.71745	0.00378212	0.2303	0.306409	-1.70647
17328			level4			730.574	39.6	POS									6.71794e-06	7.38957e-06	8.10359e-06	7.4037e-06	2.5794e-06	3.55714e-06	6.3714e-07	2.25789e-06	1.58595	0.0055616	0.273237	0.304968	-1.71327
17329			level4			731.577	39.6	POS									2.39817e-06	2.74013e-06	3.2262e-06	2.78817e-06	7.84543e-07	1.15062e-06	1.15736e-08	6.48914e-07	1.28724	0.00659776	0.287648	0.232738	-2.10322
17330			level4			769.556	39.6	POS									2.04292e-05	1.85787e-05	1.75373e-05	1.88484e-05	5.88101e-06	9.81184e-06	6.45674e-06	7.3832e-06	1.90463	0.00153091	0.169559	0.391715	-1.35212
17331			level4	Fluo-3	20.042362970127	770.563	39.6	POS									9.03915e-06	7.14072e-06	7.31195e-06	7.83061e-06	2.28961e-06	3.70096e-06	1.59153e-06	2.52737e-06	1.83588	0.00362475	0.227053	0.322755	-1.63149
17332			level4			792.554	39.6	POS									4.90318e-06	4.72895e-06	4.12214e-06	4.58475e-06	6.23881e-07	1.87901e-06	1.09094e-06	1.19794e-06	1.84679	0.00148168	0.167386	0.261288	-1.93629
17333			level4			794.568	39.6	POS									4.93805e-06	4.56372e-06	4.03763e-06	4.51313e-06	8.85407e-07	1.9102e-06	1.71933e-06	1.50498e-06	1.85831	0.00181871	0.180158	0.333467	-1.58439
17334			level4			796.582	39.6	POS									7.31304e-06	7.25133e-06	6.555e-06	7.03979e-06	1.95795e-06	3.408e-06	1.73443e-06	2.36679e-06	1.88368	0.00127315	0.158655	0.336202	-1.5726
17338			level4			654.505	39.5	POS									4.34558e-06	3.66931e-06	3.77984e-06	3.93158e-06	7.83955e-09	8.31113e-09	1.15736e-08	9.24144e-09	1.99174	0.00283852	0.209712	0.00235057	-8.73277
17339			level4			655.508	39.5	POS									1.59765e-06	9.97913e-07	1.29642e-06	1.29733e-06	7.83955e-09	8.31113e-09	1.15736e-08	9.24144e-09	1.98618	0.0175869	0.435531	0.00712343	-7.13321
17340			level4	Sclerocitrin	-19.3745864872741	727.543	39.5	POS									6.6129e-06	5.73597e-06	5.72915e-06	6.02601e-06	1.54896e-06	3.0831e-06	1.72751e-06	2.11986e-06	1.86742	0.00231687	0.19449	0.351785	-1.50723
17342			level4			81.3955	39.4	POS									1.59567e-06	1.26282e-06	1.44427e-06	1.43426e-06	7.89708e-08	3.43975e-07	1.95529e-07	2.06159e-07	1.86313	0.000566039	0.1195	0.143739	-2.79848
17358			level4			701.461	39.4	POS									1.98855e-06	2.18564e-06	2.51933e-06	2.23117e-06	9.20937e-07	1.60462e-06	1.47025e-06	1.33194e-06	1.66653	0.0259295	0.500431	0.596967	-0.744276
17359			level4			737.578	39.4	POS									4.97253e-06	5.08445e-06	6.43766e-06	5.49821e-06	2.41943e-06	2.87906e-06	1.15736e-08	1.77002e-06	1.12663	0.0207367	0.463499	0.321926	-1.6352
17360			level4			81.731	39.3	POS									1.47089e-06	1.58024e-06	2.09414e-06	1.71509e-06	1.43686e-07	7.82221e-07	1.15736e-08	3.12494e-07	1.48604	0.0101358	0.336503	0.182202	-2.45639
17361			level4			312.05	39.3	POS									1.22421e-06	2.85084e-06	1.60718e-06	1.89408e-06	3.83711e-06	6.12011e-06	8.89396e-06	6.28373e-06	1.68871	0.0465774	0.624085	3.31757	1.73013
17364			level4			81.6195	39.2	POS									4.52726e-06	4.96436e-06	6.47518e-06	5.32227e-06	1.05839e-06	2.08968e-06	1.15736e-08	1.05321e-06	1.30735	0.00711441	0.296135	0.197888	-2.33724
17390			level4			238.154	39.1	POS									6.6763e-07	1.32785e-06	1.21199e-06	1.06915e-06	6.52828e-06	9.58483e-06	1.20174e-05	9.37682e-06	1.91936	0.032862	0.551773	8.77032	3.13263
17392			level4			271.023	39.1	POS									1.11656e-06	3.13858e-06	2.01772e-06	2.09095e-06	4.86194e-06	6.8737e-06	9.83472e-06	7.19012e-06	1.70637	0.0307138	0.538046	3.43868	1.78185
17399			level4			735.572	39	POS									0.000109861	0.000117857	0.000143325	0.000123681	5.31652e-05	7.0109e-05	1.79579e-05	4.70774e-05	1.5738	0.0140482	0.395495	0.380635	-1.39352
17400			level4			736.575	39	POS									2.64682e-05	2.9399e-05	3.53243e-05	3.03972e-05	1.30818e-05	1.66831e-05	3.51104e-06	1.1092e-05	1.52763	0.0149234	0.407476	0.364902	-1.45442
17401			level4			762.483	39	POS									6.28162e-06	5.58419e-06	5.62441e-06	5.83008e-06	2.37946e-06	2.62441e-06	2.72409e-06	2.57599e-06	1.97937	0.000195356	0.0756473	0.441845	-1.17839
17402			level4			763.485	39	POS									2.86247e-06	2.3496e-06	2.63349e-06	2.61519e-06	4.98668e-07	9.41148e-07	1.51703e-06	9.85617e-07	1.72194	0.00782995	0.306109	0.376882	-1.40782
17416			level4			716.475	38.8	POS									7.41235e-06	5.56607e-06	9.19024e-06	7.38955e-06	1.04348e-06	5.60561e-07	4.34214e-06	1.98206e-06	1.58555	0.0268915	0.506385	0.268225	-1.89849
17418			level4	Coumaphos anti-dimer	-2.44868862975299	726.537	38.8	POS									2.20399e-05	1.96803e-05	1.89508e-05	2.02237e-05	5.85389e-06	1.0176e-05	1.0215e-05	8.7483e-06	1.85053	0.00263157	0.204174	0.432577	-1.20897
17421			level4			755.576	38.8	POS									4.36896e-06	4.18631e-06	4.13123e-06	4.22884e-06	7.56375e-07	1.5753e-06	1.15736e-08	7.81083e-07	1.35598	0.0149058	0.407476	0.184704	-2.43671
17422			level4			773.586	38.8	POS									1.08869e-06	7.71817e-07	5.83391e-07	8.14631e-07	8.43495e-08	8.31113e-09	1.15736e-08	3.47448e-08	1.82549	0.00644287	0.286167	0.0426509	-4.55128
17425			level4			80.5037	38.7	POS									1.99129e-06	1.71467e-06	1.68702e-06	1.79766e-06	7.83955e-09	8.31113e-09	1.15736e-08	9.24144e-09	1.99163	0.00293404	0.211823	0.00514081	-7.60379
17426			level4			80.6151	38.7	POS									8.62457e-07	5.70896e-07	4.95348e-07	6.429e-07	7.83955e-09	7.69524e-08	8.44583e-08	5.64167e-08	1.76787	0.0068865	0.290426	0.0877534	-3.5104
17427			level4			84.2862	38.7	POS									1.872e-06	1.62774e-06	1.23435e-06	1.57803e-06	1.03587e-07	5.50505e-07	9.39805e-08	2.49357e-07	1.77958	0.00513548	0.264186	0.158018	-2.66184
17433			level4			716.558	38.7	POS									2.26412e-06	2.0806e-06	2.04879e-06	2.13117e-06	1.92308e-07	6.66015e-07	1.49936e-07	3.36087e-07	1.83502	0.000549997	0.118919	0.1577	-2.66474
17438			level4			83.6183	38.6	POS									1.2929e-06	1.19818e-06	9.27301e-07	1.13946e-06	7.83955e-09	2.5586e-07	1.15736e-08	9.17579e-08	1.73476	0.0015653	0.170958	0.0805276	-3.63437
17439			level4			84.3976	38.6	POS									6.25299e-07	6.25807e-07	4.03709e-07	5.51605e-07	7.83955e-09	7.51197e-08	1.15736e-08	3.15109e-08	1.85856	0.00251779	0.200459	0.0571259	-4.12971
17440			level4			84.5101	38.6	POS									1.57141e-06	1.39487e-06	1.22185e-06	1.39605e-06	5.81136e-08	1.22311e-07	1.15736e-08	6.39995e-08	1.84967	0.000229883	0.0822845	0.0458434	-4.44714
17441			level4			84.6216	38.6	POS									5.07652e-07	3.67208e-07	4.00262e-07	4.25041e-07	7.83955e-09	8.31113e-09	1.15736e-08	9.24144e-09	1.9868	0.0101919	0.337578	0.0217425	-5.52334
17455			level4			725.53	38.6	POS									5.97318e-05	5.03403e-05	4.83314e-05	5.28012e-05	1.56527e-05	2.56261e-05	2.83704e-05	2.32164e-05	1.83592	0.00478817	0.25651	0.439695	-1.18542
17457			level4			754.57	38.6	POS									1.55667e-05	1.48395e-05	1.3913e-05	1.47731e-05	4.54963e-06	7.63127e-06	3.28119e-06	5.15403e-06	1.83183	0.00221167	0.191636	0.34888	-1.5192
17458			level4			83.3943	38.5	POS									3.6757e-07	2.67637e-07	2.12929e-07	2.82712e-07	7.83955e-09	8.31113e-09	1.15736e-08	9.24144e-09	1.98378	0.0262619	0.503372	0.0326885	-4.93507
17460			level4			173.089	38.5	POS									1.95501e-05	1.89174e-05	1.8054e-05	1.88405e-05	1.95563e-06	2.40056e-06	6.43065e-06	3.59561e-06	1.85609	0.000511517	0.116933	0.190845	-2.38953
17465			level4	Molybdopterin guanine dinucleotide	-3.89497513534083	739.546	38.5	POS									2.89393e-06	2.47575e-06	2.12239e-06	2.49736e-06	8.22011e-07	1.06726e-06	1.87873e-06	1.256e-06	1.65775	0.0333011	0.554736	0.502933	-0.991562
17467			level4			790.512	38.5	POS									4.11284e-06	3.84243e-06	3.80746e-06	3.92091e-06	2.29293e-06	1.92737e-06	2.04336e-06	2.08789e-06	1.95179	0.00022373	0.0821247	0.532501	-0.909144
17473			level4			152.058	38.3	POS									0.000478335	0.000596161	0.00050686	0.000527119	9.01173e-07	1.06884e-06	1.01595e-06	9.9532e-07	1.99443	0.00451937	0.250517	0.00188823	-9.04875
17488			level4			749.532	38.3	POS									1.31821e-05	1.07165e-05	1.07292e-05	1.15426e-05	2.30238e-06	5.36099e-06	4.6183e-06	4.09389e-06	1.81443	0.00378677	0.2303	0.354677	-1.49542
17489			level4			751.546	38.3	POS									2.20432e-05	1.85124e-05	1.79948e-05	1.95168e-05	5.35916e-06	9.31679e-06	8.47001e-06	7.71532e-06	1.88327	0.00252493	0.200652	0.395317	-1.33892
17490			level4			756.552	38.3	POS									1.8945e-05	1.18951e-05	1.68221e-05	1.58874e-05	5.56532e-06	8.20552e-06	8.2443e-06	7.33838e-06	1.7851	0.0196297	0.454224	0.461899	-1.11435
17491			level4	Syzyginin B	22.5019169733682	757.555	38.3	POS									8.53006e-06	5.91582e-06	7.94934e-06	7.46508e-06	2.32834e-06	3.85543e-06	4.02663e-06	3.40347e-06	1.77674	0.0133111	0.385973	0.455919	-1.13315
17492			level4			762.592	38.3	POS									1.62347e-05	1.41458e-05	2.48709e-05	1.84171e-05	9.07924e-06	6.93032e-06	7.46993e-06	7.8265e-06	1.77801	0.0340025	0.559999	0.424957	-1.23461
17497			level4	1-Naphthamide	-2.1997792043752	172.206	38.2	POS									8.73197e-07	5.96346e-07	7.87346e-07	7.52297e-07	2.04891e-06	2.05662e-06	1.30841e-06	1.80465e-06	1.8472	0.0157621	0.417283	2.39885	1.26234
17503			level4			740.556	38.2	POS									8.74315e-07	8.57983e-07	9.15965e-07	8.82754e-07	7.83955e-09	8.31113e-09	1.15736e-08	9.24144e-09	1.99079	0.000369089	0.107217	0.0104689	-6.57775
17504			level4			772.583	38.2	POS									2.68236e-06	2.87142e-06	1.67515e-06	2.40965e-06	8.5218e-07	1.00235e-06	5.71221e-07	8.08584e-07	1.84619	0.0150693	0.409883	0.335561	-1.57535
17506			level4			820.525	38.2	POS									1.80958e-06	1.06466e-06	9.393e-07	1.27118e-06	6.42786e-07	4.05947e-07	1.92542e-07	4.13758e-07	1.63258	0.0465259	0.624085	0.325491	-1.61931
17507			level4			87.4007	38.1	POS									5.82763e-07	5.83059e-07	4.09686e-07	5.25169e-07	7.83955e-09	8.31113e-09	1.15736e-08	9.24144e-09	1.99126	0.0122685	0.36905	0.0175971	-5.82852
17516			level4			718.574	38.1	POS									9.59252e-06	9.25928e-06	9.67113e-06	9.50764e-06	3.27649e-06	4.77614e-06	3.02858e-06	3.69374e-06	1.92083	0.00048707	0.116555	0.388502	-1.36401
17517			level4			759.572	38.1	POS									6.05939e-05	5.36352e-05	4.88901e-05	5.43731e-05	1.80912e-05	2.69772e-05	4.15643e-05	2.88776e-05	1.64499	0.0289134	0.522711	0.531101	-0.912943
17518			level4			761.588	38.1	POS									5.59018e-05	5.09183e-05	4.73671e-05	5.13957e-05	1.76333e-05	2.53863e-05	3.06425e-05	2.4554e-05	1.8457	0.00402231	0.2373	0.477745	-1.06569
17519			level4			775.6	38.1	POS									6.28115e-07	8.70637e-07	5.02839e-07	6.67197e-07	7.83955e-09	8.31113e-09	2.19444e-07	7.85316e-08	1.66748	0.0102894	0.338698	0.117704	-3.08677
17520			level4			791.517	38.1	POS									1.33059e-06	1.45428e-06	1.26842e-06	1.3511e-06	2.83305e-07	3.19748e-07	2.04768e-07	2.69273e-07	1.96792	7.31498e-05	0.0537679	0.1993	-2.32699
17542			level4			719.577	37.9	POS									4.12243e-06	4.36412e-06	4.35566e-06	4.28073e-06	1.10824e-06	1.88214e-06	3.19838e-07	1.1034e-06	1.66227	0.00226536	0.193761	0.257761	-1.9559
17543			level4			745.593	37.9	POS									6.46034e-06	5.65315e-06	6.05291e-06	6.05547e-06	1.32984e-06	2.75136e-06	2.24916e-06	2.11012e-06	1.87019	0.00116597	0.156014	0.348465	-1.52091
17546			level4			753.562	37.9	POS									4.85598e-05	4.3076e-05	4.2827e-05	4.4821e-05	1.39674e-05	2.23515e-05	1.43746e-05	1.68978e-05	1.91374	0.00108012	0.151325	0.377007	-1.40734
17548			level4	Coenzyme F420	-1.52095560362687	774.599	37.9	POS									1.76514e-06	2.24906e-06	2.05162e-06	2.02194e-06	7.64895e-07	9.79864e-07	1.41659e-07	6.28806e-07	1.51709	0.00841134	0.312636	0.310991	-1.68505
17549			level4			778.573	37.9	POS									1.23156e-05	1.15845e-05	1.04614e-05	1.14539e-05	3.15083e-06	5.54284e-06	2.51959e-06	3.73775e-06	1.85966	0.00194017	0.183869	0.326332	-1.61559
17550			level4			779.577	37.9	POS									5.53131e-06	5.48355e-06	4.82126e-06	5.27871e-06	1.22648e-06	2.24326e-06	7.60155e-07	1.40996e-06	1.83074	0.00143751	0.166841	0.267104	-1.90453
17551			level4			781.594	37.9	POS									5.08401e-06	5.52817e-06	5.23653e-06	5.2829e-06	1.50431e-06	2.30699e-06	6.29792e-07	1.48036e-06	1.75222	0.00162293	0.1759	0.280218	-1.83538
17553			level4			776.558	37.8	POS									1.41243e-05	1.31332e-05	1.32937e-05	1.3517e-05	3.70167e-06	6.69362e-06	4.55526e-06	4.98352e-06	1.90423	0.000820796	0.136749	0.368685	-1.43954
17555			level4			86.9527	37.7	POS									7.47931e-07	5.34699e-07	3.12626e-07	5.31752e-07	1.63282e-06	1.50452e-06	2.01179e-06	1.71638e-06	1.80917	0.00388257	0.232104	3.22778	1.69054
17563			level4			531.927	37.7	POS									7.92643e-07	7.90311e-07	2.43e-06	1.33765e-06	3.45672e-06	3.20118e-06	4.93486e-06	3.86426e-06	1.69116	0.0302575	0.533067	2.88883	1.53049
17569			level4	Dieckol	22.386789378377	743.578	37.7	POS									1.29657e-06	1.0541e-06	1.1984e-06	1.18302e-06	7.83955e-09	8.31113e-09	1.15736e-08	9.24144e-09	1.98984	0.0035721	0.226083	0.00781172	-7.00014
17570			level4			744.59	37.7	POS									1.47564e-05	1.2838e-05	1.30866e-05	1.35603e-05	4.1528e-06	6.37885e-06	7.19321e-06	5.90829e-06	1.86802	0.00217003	0.191636	0.435704	-1.19858
17571			level4			746.605	37.7	POS									1.59003e-05	1.61024e-05	1.62684e-05	1.60904e-05	5.1288e-06	8.215e-06	7.85866e-06	7.06749e-06	1.89822	0.0107645	0.348902	0.439237	-1.18693
17572			level4			747.609	37.7	POS									7.58288e-06	6.57731e-06	7.35477e-06	7.17166e-06	2.169e-06	3.26792e-06	2.55442e-06	2.66378e-06	1.94062	0.000525433	0.11732	0.371432	-1.42883
17573			level4			773.625	37.7	POS									1.26316e-06	1.15333e-06	1.08069e-06	1.16573e-06	2.07265e-07	2.6705e-07	1.15736e-08	1.61963e-07	1.5678	0.000428915	0.111928	0.138937	-2.8475
17574			level4			777.562	37.7	POS									6.86805e-06	6.39276e-06	5.92686e-06	6.39589e-06	1.25666e-06	2.99041e-06	1.4082e-06	1.88509e-06	1.85591	0.00186633	0.18275	0.294734	-1.76251
17575			level4			780.59	37.7	POS									1.07608e-05	1.08481e-05	1.1054e-05	1.08876e-05	3.38942e-06	6.17889e-06	1.05933e-06	3.54255e-06	1.58472	0.0378722	0.580161	0.325374	-1.61983
17576			level4	Luteolin 7-O-[beta-D-glucuronosyl-(1->2)-beta-D-glucuronide]-4'-O-beta-D-glucuronide	22.3707407004256	815.634	37.7	POS									1.11583e-06	1.22108e-06	8.7469e-07	1.07053e-06	7.83955e-09	2.3713e-07	3.85895e-07	2.10288e-07	1.45941	0.00461679	0.252118	0.196433	-2.34789
17592			level4			742.574	37.5	POS									3.32957e-06	2.76341e-06	2.84556e-06	2.97951e-06	2.75672e-07	1.23428e-06	1.05146e-06	8.53801e-07	1.69042	0.00344125	0.223696	0.286557	-1.8031
17593			level4			784.583	37.5	POS									3.06032e-05	2.47724e-05	2.17974e-05	2.57243e-05	8.55452e-06	1.10226e-05	1.70872e-05	1.22214e-05	1.74701	0.0203216	0.4614	0.475092	-1.07372
17594			level4			785.587	37.5	POS									1.16573e-05	1.08846e-05	9.17812e-06	1.05733e-05	3.35668e-06	4.73332e-06	7.35452e-06	5.14817e-06	1.72292	0.0171876	0.429744	0.486901	-1.0383
17595			level4	2'',3'',6''-Tris-O-(3,4,5-trihydroxybenzoyl)-3'-Glucosyl-2',4',6'-trihydroxyacetophenone	-4.80116898017652	787.604	37.5	POS									3.14337e-05	3.54648e-05	2.58762e-05	3.09249e-05	1.34796e-05	1.44515e-05	1.87215e-05	1.55509e-05	1.88129	0.00873629	0.317407	0.50286	-0.991772
17596			level4			788.614	37.5	POS									2.6863e-05	3.06837e-05	2.65235e-05	2.80234e-05	1.08301e-05	1.32194e-05	1.19354e-05	1.1995e-05	1.97922	0.000436605	0.112031	0.428033	-1.2242
17597			level4			789.619	37.5	POS									1.15656e-05	1.25467e-05	1.14114e-05	1.18412e-05	4.44956e-06	5.24411e-06	3.90222e-06	4.53196e-06	1.96652	0.000157155	0.075564	0.382727	-1.38561
17598			level4			790.622	37.5	POS									2.53143e-06	3.41506e-06	3.31164e-06	3.08604e-06	8.80696e-07	1.08565e-06	1.72025e-07	7.12791e-07	1.63761	0.00378949	0.2303	0.230973	-2.11421
17605			level4			764.558	37.4	POS									5.40213e-07	8.9387e-07	7.70802e-07	7.34962e-07	3.09127e-07	8.31113e-09	1.15736e-08	1.09671e-07	1.56638	0.0121851	0.367645	0.14922	-2.74449
17606			level4			771.608	37.4	POS									3.02545e-06	2.32227e-06	1.89506e-06	2.41426e-06	4.1961e-07	6.62827e-07	5.34425e-07	5.38954e-07	1.94786	0.00510463	0.263873	0.223238	-2.16335
17607			level4			814.63	37.4	POS									3.1589e-06	3.64458e-06	2.31155e-06	3.03835e-06	5.97723e-07	1.43045e-06	1.15736e-08	6.79915e-07	1.31963	0.0141274	0.39649	0.223778	-2.15986
17618			level4	Delphinidin	-9.48610292199399	304.248	37.2	POS									2.68078e-06	3.41503e-06	2.50574e-06	2.86718e-06	5.13146e-07	6.07157e-07	6.60137e-07	5.9348e-07	1.98408	0.0130908	0.383495	0.206991	-2.27236
17628			level4			533.089	37.1	POS									4.03694e-07	1.9219e-07	1.06355e-07	2.3408e-07	2.94837e-06	2.76967e-06	2.3709e-06	2.69631e-06	1.90081	0.000214004	0.0799606	11.5188	3.52592
17640			level4			772.622	37.1	POS									3.30111e-06	2.99855e-06	2.97247e-06	3.09071e-06	5.41248e-07	9.03742e-07	5.65993e-07	6.70328e-07	1.95811	0.000104517	0.0603484	0.216885	-2.205
17643			level4			813.618	37.1	POS									3.92307e-06	3.59771e-06	3.17157e-06	3.56411e-06	1.03338e-06	1.44638e-06	3.88689e-07	9.56151e-07	1.74724	0.0022894	0.194257	0.268272	-1.89823
17659			level4			704.578	36.8	POS									6.24765e-06	6.38685e-06	5.10252e-06	5.91234e-06	6.34423e-07	1.00118e-06	1.56195e-06	1.06585e-06	1.92516	0.000577942	0.120674	0.180276	-2.47172
17662			level4			770.602	36.8	POS									7.93837e-06	6.36799e-06	6.23798e-06	6.84811e-06	1.46649e-06	2.7815e-06	3.07014e-06	2.43938e-06	1.83836	0.00391199	0.232745	0.356212	-1.48919
17664			level4			798.63	36.8	POS									1.35927e-06	1.1204e-06	9.27033e-07	1.13557e-06	7.83955e-09	8.31113e-09	1.15736e-08	9.24144e-09	1.99113	0.0120891	0.366501	0.00813818	-6.94108
17665			level4			812.612	36.8	POS									1.0317e-05	9.97463e-06	8.69255e-06	9.66139e-06	2.95441e-06	4.06938e-06	4.16176e-06	3.72852e-06	1.95074	0.000702057	0.129455	0.38592	-1.37363
17666			level4			835.604	36.8	POS									1.70324e-06	1.68647e-06	1.30958e-06	1.56643e-06	1.07821e-07	2.29119e-07	1.15736e-08	1.16171e-07	1.7331	0.000533657	0.117402	0.074163	-3.75316
17695			level4			769.593	36.6	POS									1.28119e-05	1.07152e-05	1.14364e-05	1.16545e-05	3.26819e-06	5.24697e-06	7.07267e-06	5.19594e-06	1.77371	0.0068389	0.290143	0.445832	-1.16543
17698			level4			807.573	36.6	POS									5.10251e-06	4.45031e-06	3.51529e-06	4.35604e-06	8.8999e-07	1.67463e-06	2.79255e-06	1.78572e-06	1.66217	0.0232696	0.483204	0.409942	-1.28651
17699			level4			808.584	36.6	POS									1.46426e-05	1.04999e-05	9.47925e-06	1.15406e-05	3.03288e-06	4.7552e-06	7.31228e-06	5.03345e-06	1.6944	0.0317257	0.542496	0.436152	-1.1971
17700			level4			809.587	36.6	POS									7.0859e-06	5.29619e-06	4.60409e-06	5.66206e-06	1.30986e-06	2.51017e-06	3.52179e-06	2.44727e-06	1.6631	0.0302475	0.533067	0.432223	-1.21015
17701			level4			811.603	36.6	POS									1.77048e-05	1.59429e-05	1.43469e-05	1.59982e-05	4.46151e-06	6.59533e-06	9.70438e-06	6.92041e-06	1.78915	0.00733519	0.300715	0.432575	-1.20898
17713			level4	isobutanoyl-CoA	3.62696289538134	834.6	36.5	POS									3.92305e-06	3.24812e-06	2.24182e-06	3.13766e-06	6.0942e-07	1.2762e-06	1.69358e-06	1.19307e-06	1.69171	0.0287435	0.522367	0.380241	-1.39501
17724			level4			791.577	36.4	POS									9.18174e-07	6.60925e-07	9.68075e-07	8.49058e-07	7.83955e-09	8.31113e-09	1.15736e-08	9.24144e-09	1.98482	0.012588	0.374692	0.0108843	-6.5216
17732			level4			820.62	36.3	POS									1.38041e-06	1.17077e-06	8.7295e-07	1.14138e-06	9.69168e-08	1.72287e-07	1.86871e-07	1.52025e-07	1.95471	0.00272658	0.206092	0.133194	-2.9084
17733			level4			824.652	36.3	POS									8.56848e-07	6.99133e-07	6.88692e-07	7.48224e-07	7.83955e-09	8.31113e-09	1.15736e-08	9.24144e-09	1.99029	0.00535739	0.268785	0.0123512	-6.33921
17764			level4			703.576	36.2	POS									1.37291e-05	1.76214e-05	1.25934e-05	1.4648e-05	3.52957e-06	5.80556e-06	9.09205e-06	6.14239e-06	1.72752	0.018573	0.444135	0.419334	-1.25383
17770			level4			793.593	36.2	POS									2.33748e-06	2.06212e-06	2.14634e-06	2.18198e-06	4.1944e-07	6.07804e-07	4.2624e-07	4.84495e-07	1.97156	7.69149e-05	0.0537679	0.222044	-2.17108
17771			level4	(-)-Epigallocatechin 3-gallate 7-glucoside 4"-glucuronide	-23.4443216502977	797.625	36.2	POS									4.38538e-06	3.85409e-06	3.94739e-06	4.06229e-06	8.05884e-07	1.46386e-06	5.27071e-07	9.32272e-07	1.86716	0.000630195	0.123036	0.229494	-2.12347
17772			level4	Crotonoyl-CoA	-0.929383044509366	836.615	36.2	POS									3.43044e-06	3.00553e-06	2.74348e-06	3.05982e-06	6.82616e-07	1.25229e-06	2.48414e-06	1.47301e-06	1.53028	0.0491439	0.633293	0.481406	-1.05468
17773			level4	Butanoyl-CoA	-1.0465316179689	838.63	36.2	POS									3.56487e-06	3.42275e-06	2.73826e-06	3.24196e-06	6.3364e-07	1.33668e-06	1.15736e-08	6.60632e-07	1.34317	0.00495578	0.260286	0.203776	-2.29495
17779			level4			224.037	36	POS									7.53882e-07	6.52779e-07	7.20594e-07	7.09085e-07	7.83955e-09	4.61103e-08	1.60625e-07	7.15249e-08	1.731	0.000309662	0.099415	0.100869	-3.30944
17783			level4			508.171	36	POS									5.38818e-07	7.04181e-07	4.74236e-07	5.72412e-07	3.21599e-07	2.92709e-07	1.15736e-08	2.08627e-07	1.21089	0.038984	0.587587	0.364471	-1.45612
17789			level4			766.574	36	POS									1.3552e-05	1.09194e-05	1.21862e-05	1.22192e-05	3.40662e-06	5.52064e-06	7.87748e-06	5.60158e-06	1.72691	0.0115426	0.358873	0.458425	-1.12524
17790			level4			767.578	36	POS									6.15903e-06	5.05936e-06	5.58367e-06	5.60069e-06	1.20407e-06	2.44309e-06	2.67884e-06	2.10867e-06	1.80339	0.00329957	0.218918	0.376501	-1.40927
17791			level4			790.574	36	POS									1.9589e-06	1.19461e-06	1.53412e-06	1.56254e-06	9.9214e-07	7.13079e-07	1.73735e-07	6.26318e-07	1.39323	0.0455699	0.620153	0.400832	-1.31893
17792			level4			792.59	36	POS									5.08089e-06	3.99893e-06	4.47824e-06	4.51935e-06	1.15626e-06	1.86352e-06	2.62689e-06	1.88222e-06	1.77456	0.00749583	0.302067	0.41648	-1.26368
17793			level4			796.621	36	POS									1.02132e-05	8.35116e-06	8.31613e-06	8.96016e-06	2.12263e-06	3.99238e-06	4.01791e-06	3.37764e-06	1.84812	0.00325398	0.218624	0.376962	-1.40751
17794			level4			818.604	36	POS									1.10631e-06	7.13204e-07	9.69046e-07	9.29521e-07	4.2082e-07	8.31113e-09	1.15736e-08	1.46902e-07	1.53698	0.0119389	0.364326	0.15804	-2.66164
17797			level4			200.933	35.9	POS									5.19278e-07	5.23461e-07	4.60302e-07	5.01014e-07	1.78817e-07	3.63242e-07	1.21711e-07	2.21257e-07	1.65065	0.0208982	0.463499	0.441618	-1.17913
17824			level4			795.609	35.8	POS									7.43854e-06	5.82154e-06	6.7104e-06	6.65683e-06	1.77356e-06	3.32751e-06	4.05582e-06	3.0523e-06	1.71355	0.0117059	0.361769	0.458521	-1.12494
17831			level4	3',5'-Cyclic AMP	-21.4959695436955	330.206	35.7	POS									1.07196e-07	1.91213e-07	1.39312e-07	1.45907e-07	4.33327e-07	4.30923e-07	2.56464e-07	3.73572e-07	1.76429	0.0230212	0.480917	2.56034	1.35634
17833			level4	Azalanstat	17.9630663318255	430.975	35.7	POS									2.56667e-05	2.71284e-05	2.51412e-05	2.59788e-05	3.13216e-05	3.10465e-05	3.78222e-05	3.33968e-05	1.72536	0.0318041	0.5434	1.28554	0.362376
17845			level4			794.605	35.7	POS									1.51165e-05	1.23623e-05	1.27288e-05	1.34025e-05	4.16246e-06	6.06281e-06	8.55312e-06	6.25946e-06	1.77099	0.00967602	0.329975	0.467036	-1.0984
17853			level4			130.05	35.5	POS									2.58551e-06	2.45789e-06	2.36212e-06	2.46851e-06	1.24858e-06	1.22226e-06	1.16849e-06	1.21311e-06	1.98459	5.32472e-05	0.0488639	0.491434	-1.02493
17863			level4	S-(Hydroxyphenylacetothiohydroximoyl)-L-cysteine	23.7635351783003	271.319	35.4	POS									6.3088e-07	6.44607e-07	7.04653e-07	6.60047e-07	2.1423e-07	4.62153e-07	3.35834e-07	3.37406e-07	1.71625	0.0126683	0.376295	0.511185	-0.968084
17951			level4			431.978	34.9	POS									5.25054e-06	5.05204e-06	4.85141e-06	5.05133e-06	6.08964e-06	5.91737e-06	7.12089e-06	6.37597e-06	1.74466	0.0280365	0.516374	1.26223	0.33598
17994			level4	7-(Tert-Butyl)-3-(2,5-difluorophenyl)-6-((1-methyl-1H-1,2,4-triazol-5-yl)methoxy)-[1,2,4]triazolo[4,3-b]pyridazine	3.0630486271063	400.414	34.7	POS									3.74923e-07	4.73974e-07	2.65629e-07	3.71509e-07	7.83955e-09	1.29028e-07	1.15736e-08	4.94802e-08	1.70927	0.0111234	0.354168	0.133187	-2.90847
18010			level4			380.124	34.6	POS									1.00169e-06	9.03523e-07	1.09052e-06	9.98578e-07	7.83955e-09	8.31113e-09	1.15736e-08	9.24144e-09	1.98927	0.00295512	0.212127	0.0092546	-6.75561
18015			level4			445.364	34.6	POS									8.0719e-07	9.60115e-07	6.60056e-07	8.0912e-07	7.83955e-09	8.31113e-09	1.15736e-08	9.24144e-09	1.99278	0.0115146	0.358669	0.0114216	-6.45209
18030			level4			705.588	34.5	POS									1.67301e-06	1.22952e-06	7.21106e-07	1.20788e-06	7.83955e-09	8.31113e-09	1.15736e-08	9.24144e-09	1.98595	0.0488137	0.633137	0.00765098	-7.03014
18034			level4			164.07	34.4	POS									4.4108e-06	3.80694e-06	4.13274e-06	4.11683e-06	1.78028e-06	1.47154e-06	2.8996e-06	2.05047e-06	1.73461	0.0115192	0.358669	0.498071	-1.00558
18076			level4			572.149	34.4	POS									1.04634e-06	8.96437e-07	7.93289e-07	9.12021e-07	3.24593e-07	4.55235e-07	4.32834e-07	4.04221e-07	1.91719	0.00374546	0.230213	0.443214	-1.17392
18105			level4	Bacteriohopanetetrol-acetylglucosamine	3.36427809673207	751.067	34.4	POS									2.14006e-07	4.77359e-07	3.08389e-07	3.33251e-07	1.08643e-06	8.92797e-07	9.21436e-07	9.66887e-07	1.81946	0.0029308	0.211823	2.90138	1.53674
18125			level4			221.103	34.2	POS									7.85281e-06	7.01012e-06	7.48141e-06	7.44811e-06	9.12515e-07	3.83069e-06	3.90098e-06	2.88139e-06	1.55721	0.0108065	0.349774	0.386862	-1.37011
18134			level4			490.982	34.2	POS									6.43861e-07	7.74927e-09	3.98296e-07	3.49969e-07	9.27748e-07	8.92921e-07	1.4428e-06	1.08782e-06	1.2539	0.0452805	0.619644	3.10835	1.63615
18226			level4			202.107	33.7	POS									1.12513e-05	6.54706e-06	7.32641e-06	8.37491e-06	4.23914e-07	8.47091e-07	2.66816e-06	1.31306e-06	1.77483	0.0118239	0.363436	0.156784	-2.67315
18245			level4			571.058	33.6	POS									5.08733e-06	7.89172e-06	7.01464e-06	6.66456e-06	1.43306e-06	9.08587e-07	4.26737e-06	2.203e-06	1.61408	0.0285846	0.521009	0.330555	-1.59704
18295			level4			488.116	33.2	POS									2.31104e-06	2.50286e-06	2.47075e-06	2.42822e-06	6.98302e-07	5.96143e-07	6.80055e-07	6.58167e-07	1.98273	1.23019e-05	0.0238181	0.271049	-1.88337
18300			level4	D-threo-isocitrate	-7.80857928393289	190.106	33.1	POS									5.60637e-07	3.49027e-07	4.56004e-07	4.55223e-07	1.02568e-06	1.88909e-06	1.91683e-06	1.61053e-06	1.84199	0.0180567	0.439884	3.53791	1.8229
18305			level4	Epigallocatechin 3-gallate	0.269213828006328	459.379	33.1	POS									3.97596e-06	3.86179e-06	3.99943e-06	3.94573e-06	8.21161e-08	1.71725e-07	1.15736e-08	8.84716e-08	1.86437	4.23157e-07	0.00300406	0.0224221	-5.47893
18306			level4	4-Deoxy-beta-D-gluc-4-enuronosyl-(1,3)-N-acetyl-D-galactosamine 4-sulfate	-10.8333017690818	460.382	33.1	POS									9.04313e-07	9.97818e-07	6.96351e-07	8.66161e-07	7.83955e-09	8.31113e-09	1.15736e-08	9.24144e-09	1.9927	0.010627	0.347004	0.0106694	-6.55037
18333			level4			372.103	33	POS									1.78603e-06	1.35845e-06	1.49333e-06	1.54594e-06	6.71361e-07	1.13341e-06	1.05235e-06	9.52373e-07	1.63965	0.0355614	0.567955	0.616049	-0.698882
18334			level4			399.358	33	POS									6.71691e-07	1.31378e-06	9.24101e-07	9.69857e-07	7.83955e-09	8.31113e-09	1.84433e-07	6.68613e-08	1.74334	0.00994111	0.334472	0.0689393	-3.85853
18367			level4	5-Carboxy-2-oxohept-3-enedioate	9.36131271191028	217.154	32.6	POS									5.45794e-07	5.43039e-07	4.10569e-07	4.99801e-07	1.89328e-07	3.30307e-07	1.15736e-08	1.7707e-07	1.26168	0.0345033	0.561799	0.354281	-1.49704
18394			level4	2,2-Dichloro-N-[2-hydroxy-1-(hydroxymethyl)-2-(4-nitrosophenyl)ethyl]acetamide	5.6113046592747	308.139	32.3	POS									2.73339e-06	2.54142e-06	1.39146e-06	2.22209e-06	4.18346e-07	1.14929e-06	7.67767e-07	7.78466e-07	1.70526	0.0370373	0.577625	0.350331	-1.51321
18426			level4			813.683	32.2	POS									1.47314e-06	1.77462e-06	1.07876e-06	1.44217e-06	1.59388e-07	8.31113e-09	1.74988e-07	1.14229e-07	1.6577	0.00310896	0.215874	0.0792061	-3.65824
18443			level4	Monomethyl phenylphosphonate	14.6608466384618	173.128	31.8	POS									3.76851e-06	4.94832e-06	3.98963e-06	4.23549e-06	6.294e-06	8.90607e-06	9.64924e-06	8.28311e-06	1.76896	0.0199816	0.458189	1.95564	0.967644
18444			level4			251.07	31.8	POS									5.29445e-07	5.62564e-07	4.45093e-07	5.12367e-07	2.4928e-06	3.6208e-06	3.68412e-06	3.26591e-06	1.95449	0.0185144	0.444135	6.37416	2.67223
18506			level4			215.256	31.4	POS									9.48625e-07	7.39763e-07	5.48515e-07	7.45635e-07	3.12345e-07	2.71023e-07	1.37393e-07	2.40254e-07	1.77173	0.0164226	0.421829	0.322214	-1.63391
18509			level4			328.205	31.4	POS									2.59271e-06	2.94686e-06	3.26071e-06	2.93343e-06	8.08428e-06	1.12825e-05	1.10073e-05	1.01247e-05	1.94463	0.00230614	0.19449	3.45149	1.78722
18530			level4			269.043	31.3	POS									1.53492e-07	7.73685e-07	1.33169e-07	3.53449e-07	2.69468e-06	1.19687e-06	3.64736e-06	2.51297e-06	1.68932	0.0439242	0.612575	7.10986	2.82982
18656			level4	Genipin 1-beta-gentiobioside	-20.4840228218197	551.503	30.2	POS									1.48918e-06	1.64553e-06	1.92579e-06	1.68683e-06	4.30021e-07	1.05007e-06	1.15736e-08	4.9722e-07	1.25841	0.0221317	0.473129	0.294765	-1.76236
18741			level4	Luteoskyrin	12.5736198375486	575.503	29.7	POS									2.12265e-06	1.19076e-06	1.34932e-06	1.55424e-06	1.7916e-07	8.31113e-09	1.15736e-08	6.63482e-08	1.76295	0.00711919	0.296135	0.0426884	-4.55001
18756			level4			768.567	29.6	POS									5.65739e-07	7.433e-07	1.2745e-06	8.61179e-07	7.83955e-09	2.23163e-07	1.15736e-08	8.08587e-08	1.69978	0.0254478	0.497442	0.093893	-3.41284
18798			level4	Proanthocyanidin A2	11.8358159972937	577.519	29.4	POS									3.41444e-06	2.89762e-06	3.151e-06	3.15435e-06	1.34591e-07	1.46505e-06	1.15736e-08	5.37073e-07	1.50373	0.00586279	0.280039	0.170264	-2.55415
18804			level4			766.558	29.4	POS									8.40028e-06	6.20568e-06	7.71051e-06	7.43882e-06	2.38152e-06	5.22261e-06	4.45872e-07	2.68333e-06	1.38825	0.0360078	0.571443	0.36072	-1.47105
18842			level4	N-Benzoylanthranilate	-6.94986776761983	242.248	29.1	POS									1.36319e-06	1.56979e-06	1.24483e-06	1.3926e-06	1.04875e-07	5.54965e-07	1.12657e-07	2.57499e-07	1.77454	0.00300465	0.212244	0.184905	-2.43515
18844			level4	cis-3,4-Leucopelargonidin	-11.632694050859	291.272	29.1	POS									7.7608e-05	9.31667e-05	8.97924e-05	8.68557e-05	3.26938e-05	3.38378e-05	5.34312e-05	3.99876e-05	1.84795	0.00468318	0.254115	0.460391	-1.11907
18845			level4	Parathion	23.7704653496049	292.275	29.1	POS									7.71926e-06	8.7571e-06	7.86726e-06	8.11454e-06	3.32524e-06	3.07165e-06	4.35115e-06	3.58268e-06	1.93009	0.000872761	0.137605	0.441514	-1.17947
18922			level4	4-Nitro-6-oxohepta-2,4-dienedioate	-8.25875767198173	216.123	28.7	POS									1.21515e-05	1.24077e-05	7.59096e-06	1.07167e-05	3.69212e-06	3.08909e-06	4.76718e-06	3.84946e-06	1.86663	0.0138301	0.394382	0.359201	-1.47713
19036			level4	p-coumaroyltriacetate	-9.25313900115237	290.269	28.2	POS									0.000455959	0.000532455	0.000496897	0.000495104	0.000182849	0.000193577	0.000310097	0.000228841	1.84172	0.00455228	0.250517	0.462208	-1.11339
19040			level4	1-(4-Aminosulphonylphenyl)-5-(2,4-difluorophenyl)-4,5-dihydro-3-trifluoromethyl-1H-pyrazole	12.3930527459104	406.352	28.2	POS									8.08559e-09	7.74927e-09	8.08324e-09	7.9727e-09	5.01439e-06	5.80658e-06	1.01251e-05	6.98204e-06	1.98718	0.0481407	0.630761	875.743	9.77436
19052			level4			701.575	28.2	POS									3.24329e-06	2.94163e-06	3.26747e-06	3.1508e-06	7.91468e-07	2.14485e-06	1.15736e-08	9.82632e-07	1.20617	0.0265136	0.503721	0.311868	-1.68099
19063			level4	Boscalid	-21.2018005476336	344.207	28.1	POS									5.07089e-07	1.01759e-06	1.38375e-06	9.69478e-07	1.59997e-06	3.06205e-06	3.36958e-06	2.6772e-06	1.60187	0.0470613	0.625257	2.76149	1.46544
19129			level4			700.571	27.9	POS									8.97807e-06	8.3888e-06	8.81401e-06	8.72696e-06	3.12426e-06	5.41148e-06	1.34361e-06	3.29312e-06	1.61881	0.0412487	0.597886	0.37735	-1.40602
19152			level4			512.135	27.8	POS									8.36687e-06	8.43519e-06	9.12123e-06	8.6411e-06	2.22492e-06	4.32044e-06	3.43517e-06	3.32684e-06	1.87248	0.00124298	0.157548	0.385002	-1.37706
19172			level4			216.086	27.7	POS									6.1458e-05	3.4366e-05	4.35748e-05	4.64663e-05	1.94137e-06	3.68062e-06	7.92369e-06	4.51523e-06	1.88587	0.00675476	0.288709	0.0971721	-3.36331
19177			level4			511.132	27.7	POS									2.59052e-05	2.57865e-05	2.93289e-05	2.70068e-05	1.29219e-05	1.72288e-05	1.65928e-05	1.55812e-05	1.88629	0.00299658	0.212127	0.576935	-0.79352
19367			level4			149.071	27	POS									2.39393e-05	1.69751e-05	1.06919e-05	1.72021e-05	3.33897e-06	5.23509e-06	7.52823e-06	5.36743e-06	1.76356	0.0420078	0.601655	0.312022	-1.68028
19393			level4			195.087	26.9	POS									4.09658e-05	3.62377e-05	3.11371e-05	3.61135e-05	4.18096e-06	6.95627e-06	1.35375e-05	8.22492e-06	1.84471	0.00216091	0.191636	0.227752	-2.13447
19446			level4	2'-Phosphophloretin	0.0660548594975601	355.258	26.8	POS									1.86133e-06	3.23003e-06	3.01976e-06	2.70371e-06	7.83955e-09	1.08438e-06	7.55267e-07	6.15829e-07	1.32253	0.0171309	0.429736	0.227772	-2.13434
19495			level4			810.678	26.7	POS									2.29684e-06	2.24059e-06	3.23586e-06	2.59109e-06	7.32738e-07	2.91148e-07	1.15736e-08	3.45153e-07	1.48702	0.00430508	0.244721	0.133208	-2.90825
19603			level4	Theogallin	-10.6793837874304	345.274	26.3	POS									7.91309e-06	5.10147e-06	4.26299e-06	5.75919e-06	7.83955e-09	8.31113e-09	1.15736e-08	9.24144e-09	1.99014	0.0349328	0.565121	0.00160464	-9.28353
19743			level4			221.092	25.8	POS									1.75835e-05	2.20614e-05	2.01253e-05	1.99234e-05	1.0022e-05	1.02078e-05	6.58863e-06	8.93949e-06	1.85952	0.00329585	0.218918	0.448693	-1.1562
19814			level4	CerP(d18:0/16:0)	-20.4495427863356	620.891	25.7	POS									1.88979e-06	1.98697e-06	1.94251e-06	1.93976e-06	3.99719e-06	3.04257e-06	4.59088e-06	3.87688e-06	1.88295	0.049655	0.634579	1.99864	0.999019
19859			level4	Lanthanum	11.6870822249639	139.914	25.5	POS									1.95872e-05	1.54581e-05	1.35345e-05	1.61932e-05	3.21202e-05	3.20247e-05	3.42373e-05	3.27941e-05	1.89743	0.00099603	0.146618	2.02517	1.01804
19918			level4			214.101	25.3	POS									2.20128e-05	9.58101e-06	1.35214e-05	1.50384e-05	2.55544e-06	2.67377e-06	6.00864e-06	3.74595e-06	1.76404	0.0423152	0.604017	0.249092	-2.00525
20035			level4	CerP(d18:1/18:0)	-11.5748721579601	646.933	25	POS									3.61405e-06	5.60614e-06	6.19905e-06	5.13975e-06	1.97131e-05	1.63269e-05	1.70908e-05	1.77103e-05	1.92771	0.000620176	0.123036	3.44574	1.78482
20070			level4			706.762	24.9	POS									7.20968e-06	8.00558e-06	6.8119e-06	7.34238e-06	7.83955e-09	3.99881e-06	4.65383e-06	2.88683e-06	1.11123	0.0406195	0.594947	0.393173	-1.34676
20182			level4			658.731	24.6	POS									2.9469e-06	2.44825e-06	3.93632e-06	3.11049e-06	7.83955e-09	1.02052e-06	1.15736e-08	3.46645e-07	1.62251	0.00745555	0.301872	0.111444	-3.16561
20185			level4	DG(19:0/PGF1alpha/0:0)	14.6585887905913	712.096	24.6	POS									4.7587e-06	4.80397e-06	5.29355e-06	4.95207e-06	7.83955e-09	2.5172e-06	2.98935e-06	1.83813e-06	1.13816	0.0296723	0.528534	0.371184	-1.42979
20215			level4	Iododoxorubicin	4.93310601728196	654.433	24.5	POS									8.34367e-06	8.31945e-06	7.78227e-06	8.14847e-06	7.83955e-09	8.31113e-09	1.15736e-08	9.24144e-09	1.99293	0.00050616	0.116933	0.00113413	-9.7842
20237			level4			604.04	24.4	POS									1.43867e-06	2.03902e-06	2.5033e-06	1.99367e-06	7.83955e-09	7.888e-07	1.15736e-08	2.69404e-07	1.60459	0.0128625	0.379681	0.13513	-2.88758
20327			level4	Calafatimine	-22.2645772939317	637.726	24.2	POS									2.70114e-06	4.68602e-06	3.76087e-06	3.71601e-06	7.83955e-09	2.15366e-06	1.4994e-06	1.2203e-06	1.18613	0.0433729	0.608816	0.32839	-1.60652
20340			level4	PS(15:0/22:4(7Z,10Z,13Z,16Z))	-10.6216136291802	799.051	24.2	POS									1.30775e-06	8.8167e-07	5.55477e-07	9.14966e-07	4.24007e-06	2.62025e-06	3.23663e-06	3.36565e-06	1.83488	0.00921127	0.322394	3.67844	1.8791
20363			level4			509.341	24.1	POS									2.55791e-06	2.39254e-06	5.75604e-06	3.56883e-06	8.92468e-06	7.05746e-06	1.14083e-05	9.13013e-06	1.72462	0.0290595	0.5236	2.5583	1.35519
20370			level4			652.402	24.1	POS									3.77957e-06	5.74049e-06	7.38569e-06	5.63525e-06	1.75912e-05	1.10031e-05	2.12001e-05	1.65981e-05	1.79182	0.0256502	0.497755	2.94541	1.55847
20394			level4	Benzoic acid, 2-[3,6-bis(acetyloxy)-2,7-dichloro-9H-xanthen-9-yl]-	19.5435982679262	488.307	24	POS									2.13273e-05	2.95475e-05	5.02684e-05	3.37144e-05	0.000130347	0.000161419	0.000103297	0.000131687	1.86292	0.00655279	0.287452	3.90597	1.96568
20435			level4			735.12	23.9	POS									2.98429e-06	3.28717e-06	4.0054e-06	3.42562e-06	7.83955e-09	8.40471e-07	2.11378e-06	9.87363e-07	1.25469	0.0233908	0.483565	0.288229	-1.79471
20436			level4	Cer(t18:0/LTE4)	11.8025733652745	740.126	23.9	POS									2.76309e-06	3.22263e-06	2.97428e-06	2.98667e-06	7.83955e-09	1.4521e-06	1.7584e-06	1.07278e-06	1.16778	0.026219	0.503372	0.35919	-1.47718
20534			level4	DIMBOA-glucoside	-24.5815766485719	374.31	23.5	POS									5.55173e-07	5.74446e-07	8.40491e-07	6.56704e-07	1.96026e-06	2.67975e-06	3.70836e-06	2.78279e-06	1.89862	0.014565	0.401811	4.23751	2.08322
20551			level4	2'-Deoxy-5'-O-thiophosphonouridine	2.84789045144486	325.248	23.4	POS									0.000127108	0.000150271	8.82455e-05	0.000121875	2.71628e-05	3.26722e-05	8.65932e-05	4.88094e-05	1.61793	0.0494195	0.634107	0.400488	-1.32017
20566			level4			290.211	23.3	POS									2.1719e-06	3.68206e-06	3.78504e-06	3.213e-06	3.5527e-07	1.03784e-06	1.25402e-06	8.82376e-07	1.7227	0.0165843	0.423252	0.274627	-1.86446
20570			level4			341.149	23.3	POS									8.48095e-06	1.05942e-05	1.1162e-05	1.00791e-05	7.65982e-06	2.54631e-06	2.87079e-06	4.35897e-06	1.55887	0.036114	0.571648	0.432478	-1.2093
20593			level4			245.157	23.2	POS									4.5461e-07	7.23275e-07	5.7832e-07	5.85402e-07	1.11479e-07	2.72055e-07	2.59933e-07	2.14489e-07	1.74576	0.0164246	0.421829	0.366396	-1.44852
20621			level4	9-(2-Phosphonylmethoxyethyl)-2,6-diaminopurine	2.51002761922056	289.212	23	POS									2.73434e-06	3.16835e-06	3.04222e-06	2.98164e-06	7.83955e-09	1.44257e-06	2.08601e-06	1.17881e-06	1.13672	0.0453551	0.619644	0.395356	-1.33877
20688			level4	2-Pyrone-4,6-dicarboxylate	-18.3408101222856	185.107	22.5	POS									3.69704e-06	2.64152e-06	2.37992e-06	2.90616e-06	1.02764e-05	1.51667e-05	9.25238e-06	1.15651e-05	1.9038	0.00978092	0.331261	3.97953	1.9926
20689			level4			217.162	22.5	POS									1.52124e-06	1.31209e-06	1.18085e-06	1.33806e-06	2.99544e-07	8.22731e-07	4.66966e-07	5.29747e-07	1.74298	0.0116149	0.360071	0.395907	-1.33676
20717			level4			735.53	22.4	POS									1.29137e-06	2.4727e-06	3.35572e-06	2.37326e-06	4.67823e-06	7.29299e-06	6.29941e-06	6.09021e-06	1.68777	0.0185032	0.444135	2.56618	1.35962
20751			level4	cis-(Homo)3-aconitate	-21.1695376246931	217.191	22.1	POS									1.64676e-06	1.73481e-06	1.26824e-06	1.54994e-06	2.97924e-07	9.03685e-07	4.60265e-07	5.53958e-07	1.74887	0.012489	0.372941	0.357407	-1.48436
20760			level4			174.079	22	POS									8.67036e-06	9.98881e-06	1.46981e-05	1.11191e-05	1.56864e-06	4.20777e-06	3.22367e-06	3.00003e-06	1.80388	0.0149718	0.408452	0.269809	-1.88999
20858			level4			201.976	21.2	POS									1.47244e-05	7.74927e-09	1.18001e-05	8.8441e-06	2.39863e-05	1.9552e-05	2.50029e-05	2.2847e-05	1.09637	0.043343	0.608816	2.58331	1.36922
20862			level4			410.275	21.2	POS									8.11403e-07	6.37063e-07	6.59996e-07	7.02821e-07	7.83955e-09	1.49432e-07	4.88233e-07	2.15168e-07	1.34578	0.0330738	0.552435	0.306149	-1.70769
20886			level4			456.299	21	POS									1.75061e-05	1.5493e-05	2.34225e-05	1.88072e-05	1.47937e-06	6.67563e-06	1.03083e-05	6.15442e-06	1.52937	0.0223868	0.476307	0.327238	-1.61159
20894			level4	Tricalcium phosphate	24.9000005481769	311.192	20.9	POS									1.05592e-05	1.26904e-05	1.1333e-05	1.15275e-05	4.48799e-06	6.39782e-06	6.16285e-06	5.68289e-06	1.9085	0.00251009	0.200219	0.492984	-1.02039
20896			level4			402.296	20.9	POS									2.85072e-06	6.99584e-06	8.08324e-09	3.28488e-06	1.32053e-05	2.69979e-05	2.19566e-05	2.07199e-05	1.22794	0.0180737	0.439884	6.30766	2.65711
20897			level4			575.284	20.9	POS									3.3258e-07	8.05935e-07	6.50973e-07	5.96496e-07	2.48926e-06	3.43526e-06	3.0507e-06	2.99174e-06	1.87367	0.00147399	0.167386	5.01552	2.3264
20923			level4	D-Ribose 5-phosphate	12.7043698268654	231.12	20.6	POS									1.76747e-06	9.95838e-07	1.08005e-06	1.28112e-06	5.21589e-06	4.21067e-06	3.01068e-06	4.14575e-06	1.86099	0.0137369	0.393966	3.23604	1.69423
20956			level4			79.9895	20.2	POS									5.47296e-07	1.26367e-06	1.78088e-06	1.19728e-06	2.05139e-06	2.48981e-06	2.72271e-06	2.4213e-06	1.4897	0.0400031	0.592814	2.02233	1.01602
21031			level4			205.048	19.7	POS									3.24977e-07	2.50264e-06	6.30921e-06	3.04561e-06	7.32445e-06	9.60458e-06	7.90437e-06	8.2778e-06	1.33268	0.0494955	0.634107	2.71795	1.44252
21040			level4			310.222	19.7	POS									6.00242e-06	8.08783e-06	8.08324e-09	4.69945e-06	1.55247e-05	1.64123e-05	1.22528e-05	1.473e-05	1.04725	0.0213654	0.467175	3.1344	1.64819
21045			level4			405.209	19.7	POS									8.83569e-07	7.43802e-07	9.70003e-07	8.65791e-07	2.5654e-06	2.44869e-06	3.89088e-06	2.96832e-06	1.92854	0.0427012	0.606148	3.42845	1.77756
21060			level4	Cyanidin 3-O-(6-glucosyl-2-xylosylgalactoside)	-7.23011037175533	744.642	19.7	POS									1.09953e-06	1.39051e-06	6.53763e-07	1.04793e-06	7.83955e-09	5.78944e-07	1.15736e-08	1.99452e-07	1.55859	0.0413578	0.598081	0.19033	-2.39343
21067			level4			166.051	19.5	POS									1.02756e-05	6.92665e-06	7.61557e-06	8.27262e-06	1.43909e-05	2.06918e-05	2.22099e-05	1.90975e-05	1.81889	0.0141506	0.39649	2.30853	1.20697
21160			level4	2-Methyl-5-nitroimidazol-1-ylacetic acid	12.0093551331228	186.149	19	POS									5.6303e-06	9.51584e-06	7.67962e-06	7.60858e-06	9.70969e-07	3.43863e-06	4.3069e-06	2.9055e-06	1.54616	0.0351865	0.566429	0.381871	-1.38884
21388			level4			735.57	18.4	POS									3.00865e-05	3.18277e-05	3.45193e-05	3.21445e-05	1.29923e-05	2.11745e-05	1.15736e-08	1.13928e-05	1.05522	0.0300277	0.532094	0.354424	-1.49645
21411			level4	Flutamide	-12.2246724345481	277.216	18.2	POS									1.39942e-05	2.71132e-05	2.07329e-05	2.06135e-05	8.26536e-06	1.16856e-05	9.20973e-06	9.72022e-06	1.7396	0.0499656	0.63547	0.471547	-1.08453
21412			level4			292.227	18.2	POS									4.42321e-05	5.1282e-05	4.55184e-05	4.70108e-05	1.01447e-05	1.43903e-05	2.36572e-05	1.60641e-05	1.84465	0.00242187	0.196813	0.34171	-1.54916
21413			level4			308.222	18.2	POS									2.06213e-05	2.74819e-05	2.25194e-05	2.35408e-05	3.47495e-06	1.04722e-05	7.55056e-06	7.16591e-06	1.79771	0.00473061	0.256005	0.304403	-1.71594
21454			level4			758.569	18.1	POS									3.97939e-05	3.58682e-05	2.57745e-05	3.38122e-05	9.25845e-06	1.97348e-05	2.18939e-05	1.69624e-05	1.59407	0.042039	0.601738	0.501664	-0.995206
21455			level4			760.584	18.1	POS									3.55114e-05	3.82173e-05	2.54534e-05	3.30607e-05	8.08015e-06	2.08407e-05	2.11794e-05	1.67001e-05	1.53438	0.0478367	0.628826	0.505133	-0.985265
21456			level4			782.575	18.1	POS									2.00056e-05	1.47353e-05	1.13016e-05	1.53475e-05	6.94069e-07	7.03519e-06	3.46078e-06	3.73001e-06	1.59955	0.0205523	0.462017	0.243037	-2.04075
21458			level4			845.502	18.1	POS									2.35773e-05	3.557e-05	3.36912e-05	3.09462e-05	7.83955e-09	1.55811e-05	1.34193e-05	9.66943e-06	1.13669	0.0255818	0.497442	0.312459	-1.67826
21490			level4	3,5-dimethoxy-4-(sulfooxy)benzoic acid	-21.1213744025514	279.231	17.8	POS									4.27435e-05	6.17793e-05	4.88981e-05	5.11403e-05	1.35192e-05	1.57254e-05	1.68166e-05	1.53537e-05	1.96546	0.00326818	0.218881	0.300228	-1.73587
21491			level4			280.263	17.8	POS									0.00014266	0.000192339	0.000144794	0.000159931	3.42875e-05	5.07794e-05	0.000110961	6.53425e-05	1.65546	0.0290516	0.5236	0.408567	-1.29135
21493			level4			296.258	17.8	POS									0.000473434	0.000570113	0.000475382	0.00050631	0.000109866	0.000157301	0.000295265	0.000187477	1.77193	0.00763411	0.303824	0.370281	-1.43331
21506			level4			718.459	17.8	POS									1.39087e-05	5.86505e-06	8.4258e-06	9.39986e-06	3.80823e-05	1.83351e-05	3.61398e-05	3.08524e-05	1.75913	0.0330923	0.552435	3.28222	1.71467
21509			level4			786.599	17.8	POS									1.86462e-05	2.24318e-05	1.39189e-05	1.83323e-05	7.95454e-06	9.53003e-06	3.7593e-06	7.08129e-06	1.70042	0.0200476	0.458361	0.386273	-1.37231
21518			level4	DHAP(8:0)	0.416534460125179	297.261	17.6	POS									8.44178e-05	0.000107289	9.13394e-05	9.43487e-05	1.51511e-05	2.90874e-05	6.08137e-05	3.50174e-05	1.65401	0.0171628	0.429744	0.371149	-1.42993
21531			level4			341.316	17.5	POS									9.82082e-05	7.36888e-05	7.06945e-05	8.08638e-05	6.28312e-06	5.46763e-06	2.49323e-05	1.22277e-05	1.81302	0.00312768	0.215874	0.151213	-2.72534
21535			level4	4-[2-(4-Iodophenyl)-3-(4-nitrophenyl)-1H-tetrazol-5-yl]benzene-1,3-disulfonic Acid	13.4998495336463	632.386	17.5	POS									1.23211e-06	1.99074e-05	1.2753e-05	1.12975e-05	7.93356e-05	5.82335e-05	4.35137e-05	6.03609e-05	1.53899	0.0138988	0.394382	5.34286	2.41761
21543			level4			281.267	17.4	POS									2.28986e-05	3.4775e-05	2.47133e-05	2.74623e-05	4.94492e-06	1.07134e-05	1.88426e-05	1.15003e-05	1.5825	0.0432686	0.60846	0.418767	-1.25578
21546			level4	6-(alpha-D-Glucosaminyl)-1D-myo-inositol	0.654533671241008	342.319	17.4	POS									1.81624e-05	1.05168e-05	1.45097e-05	1.43963e-05	1.95861e-06	9.49019e-07	7.67009e-06	3.52591e-06	1.6076	0.0233009	0.483204	0.244917	-2.02963
21547			level4	6-Hydroxymelatonin sulfate	12.9218275298183	343.332	17.4	POS									3.40051e-05	3.20738e-05	3.86772e-05	3.49187e-05	1.08348e-05	1.6011e-05	2.60952e-05	1.7647e-05	1.64858	0.0241962	0.48915	0.505374	-0.984575
21584			level4			489.303	17.3	POS									2.49064e-05	1.53541e-05	3.04868e-05	2.35824e-05	5.07022e-05	5.62836e-05	5.12722e-05	5.27526e-05	1.81992	0.00359481	0.226846	2.23695	1.16153
21595			level4			985.563	17.2	POS									8.08559e-09	7.74927e-09	8.08324e-09	7.9727e-09	5.24281e-06	5.63537e-06	7.47972e-06	6.1193e-06	1.99109	0.0124941	0.372941	767.532	9.58408
21599			level4	Benzoic acid, 2-[3,6-bis(acetyloxy)-2,7-dichloro-9H-xanthen-9-yl]-	4.97321923277927	488.3	17.1	POS									9.84311e-05	6.62312e-05	0.000123934	9.61989e-05	0.000217406	0.000192985	0.00018589	0.000198761	1.82219	0.00595253	0.280164	2.06614	1.04694
21609			level4	D-Galactose 6-sulfate	-21.0461107584549	261.221	17	POS									7.81764e-06	7.66887e-06	6.98243e-06	7.48964e-06	3.25543e-06	3.85048e-06	5.08351e-06	4.06314e-06	1.85257	0.00455507	0.250517	0.542501	-0.882302
21612			level4	fluvoxamino acid	0.0735174914293268	319.299	17	POS									5.11491e-06	1.08288e-05	6.00474e-06	7.31614e-06	1.08671e-05	1.58332e-05	1.47231e-05	1.38078e-05	1.54005	0.0493304	0.633856	1.88731	0.916329
21675			level4			556.528	16.8	POS									6.35087e-06	7.58834e-06	7.62046e-06	7.18656e-06	3.80882e-06	4.63874e-06	5.07387e-06	4.50714e-06	1.84197	0.00868561	0.316479	0.627163	-0.673087
21680			level4	Fraxetin	3.95546855297577	209.176	16.7	POS									2.15707e-06	1.34462e-06	9.45633e-07	1.48244e-06	3.41646e-06	4.77499e-06	6.30482e-06	4.83209e-06	1.76508	0.0209794	0.463975	3.25955	1.70467
21682			level4	Clitidine	0.456633339365413	271.246	16.7	POS									2.17581e-06	3.57592e-06	2.26362e-06	2.67178e-06	1.08786e-06	8.54377e-07	1.56695e-06	1.16973e-06	1.74931	0.0395439	0.590069	0.437808	-1.19163
21737			level4	Tezacaftor	-0.915649225187667	521.512	16.6	POS									0.000105125	8.61139e-05	8.00253e-05	9.04214e-05	2.71401e-05	5.21571e-05	2.59165e-05	3.50712e-05	1.81364	0.00833966	0.311544	0.387864	-1.36638
21748			level4	4-Demethylsimmondsin 2'-(E)-ferulate	-3.67730572505272	538.518	16.6	POS									0.000688771	0.000580585	0.00062661	0.000631988	0.000200472	0.000369919	0.000192462	0.000254285	1.82732	0.00456587	0.250517	0.402356	-1.31345
21749			level4	Cochineal Red A	-24.6534999107316	539.522	16.6	POS									0.000270017	0.000217214	0.000209452	0.000232228	7.46614e-05	0.000146137	7.46995e-05	9.84993e-05	1.78453	0.0118138	0.363436	0.42415	-1.23735
21755			level4	Acarbose	0.500925643784326	646.612	16.6	POS									0.000155046	0.000148539	0.000148025	0.000150536	4.91766e-05	8.96375e-05	3.15705e-05	5.67949e-05	1.74284	0.0302119	0.532868	0.377283	-1.40628
21756			level4	8-Demethyl-8-(2,3,4-tri-O-methyl-alpha-L-rhamnosyl)tetracenomycin C	24.7812881277419	647.616	16.6	POS									7.07501e-05	6.87241e-05	6.42865e-05	6.79202e-05	2.09124e-05	4.45371e-05	1.39226e-05	2.64574e-05	1.6909	0.0118344	0.363436	0.389536	-1.36017
21757			level4	BGC 945	-17.4120515063785	648.628	16.6	POS									0.00014085	0.000149632	0.000180481	0.000156988	6.08512e-05	9.33642e-05	1.29072e-05	5.57075e-05	1.45837	0.0182347	0.441711	0.354853	-1.49471
21769			level4			506.492	16.5	POS									8.06468e-06	7.06647e-06	7.43538e-06	7.52217e-06	7.6842e-07	9.27071e-07	3.9867e-06	1.89406e-06	1.70139	0.0066193	0.287648	0.251797	-1.98966
21770			level4			524.502	16.5	POS									1.85576e-05	1.63273e-05	1.51059e-05	1.66636e-05	6.43762e-06	8.69581e-06	1.17845e-05	8.97264e-06	1.75587	0.0141775	0.396776	0.538457	-0.893096
21772			level4			534.522	16.5	POS									6.32805e-06	6.41178e-06	6.38033e-06	6.37339e-06	9.62879e-07	7.79759e-07	1.15736e-08	5.84738e-07	1.51349	0.00238132	0.196575	0.0917467	-3.4462
21774			level4			548.541	16.5	POS									1.75076e-05	1.73137e-05	1.85521e-05	1.77911e-05	5.4625e-06	1.00944e-05	2.86911e-06	6.14201e-06	1.70544	0.0056046	0.273864	0.345229	-1.53438
21775			level4	Lipoyl-GMP	-10.655067439276	552.532	16.5	POS									2.0474e-05	1.83229e-05	2.04586e-05	1.97518e-05	6.91914e-06	1.05001e-05	3.95328e-06	7.12417e-06	1.76746	0.0033574	0.221033	0.360684	-1.47119
21776			level4	Cucumerin B	10.1776206008479	553.539	16.5	POS									8.33583e-06	6.96619e-06	7.77922e-06	7.69375e-06	7.51455e-07	1.13408e-06	1.15736e-08	6.3237e-07	1.53187	0.000165696	0.0756473	0.0821927	-3.60485
21779			level4			564.536	16.5	POS									1.44112e-05	1.33163e-05	1.37752e-05	1.38342e-05	3.61933e-06	8.7493e-06	8.82804e-06	7.06556e-06	1.59903	0.0181035	0.439884	0.51073	-0.969367
21782			level4			592.564	16.5	POS									8.38465e-06	7.75724e-06	7.90104e-06	8.01431e-06	2.7595e-07	1.54881e-06	3.93619e-06	1.92032e-06	1.577	0.00501317	0.260932	0.239611	-2.06124
21784			level4	Cefotetan disodium	12.7882868242187	620.598	16.5	POS									2.46458e-05	2.35801e-05	2.92014e-05	2.58091e-05	1.12896e-05	1.4876e-05	5.57753e-06	1.0581e-05	1.68516	0.0090082	0.321435	0.409974	-1.2864
21786			level4	Ambamustine	-1.86877590890863	630.616	16.5	POS									2.74668e-05	2.6564e-05	3.41345e-05	2.93884e-05	1.08223e-05	1.74158e-05	1.15736e-08	9.41655e-06	1.08162	0.0235413	0.483565	0.320417	-1.64198
21787			level4			631.622	16.5	POS									1.10124e-05	1.03323e-05	1.67881e-05	1.27109e-05	5.02995e-06	5.48395e-06	1.15736e-08	3.50849e-06	1.13374	0.0269454	0.506953	0.276022	-1.85715
21788			level4	Devd-amc	-11.9578100758873	634.611	16.5	POS									6.95908e-06	5.86324e-06	6.24421e-06	6.35551e-06	7.83955e-09	8.31113e-09	1.15736e-08	9.24144e-09	1.99175	0.00255151	0.201635	0.00145408	-9.42568
21789			level4			649.631	16.5	POS									6.71326e-05	6.92945e-05	8.15602e-05	7.26624e-05	2.78849e-05	4.01169e-05	1.70573e-06	2.32358e-05	1.30729	0.0154059	0.413861	0.319778	-1.64486
21792			level4			522.516	16.4	POS									1.72301e-05	1.37694e-05	1.51982e-05	1.53992e-05	4.02439e-06	8.828e-06	2.43182e-06	5.09474e-06	1.70781	0.00896302	0.321435	0.330844	-1.59578
21793			level4	8-Hydroxypinoresinol 8-glucoside	3.58492081754118	537.534	16.4	POS									6.51977e-05	4.62361e-05	4.99416e-05	5.37918e-05	2.18241e-05	3.65727e-05	1.4594e-05	2.43303e-05	1.66157	0.0275101	0.512419	0.452305	-1.14463
21794			level4			576.475	16.4	POS									6.77052e-06	5.68941e-06	5.36772e-06	5.94255e-06	7.83955e-09	2.2448e-06	1.41582e-06	1.22282e-06	1.3208	0.00374042	0.230213	0.205774	-2.28087
21795			level4	2,2',4,4',5,5'-Hexabromodiphenyl ether	8.42687725423799	644.596	16.4	POS									1.74104e-05	1.54539e-05	1.65325e-05	1.64656e-05	5.60264e-06	9.56436e-06	7.71704e-06	7.62801e-06	1.86823	0.00228595	0.194257	0.46327	-1.11008
21802			level4	Matsutakeside I	-6.56882131820212	621.602	16.3	POS									1.13046e-05	1.1588e-05	1.00699e-05	1.09875e-05	3.45637e-06	7.4553e-06	1.15736e-08	3.64108e-06	1.11857	0.028884	0.522711	0.331383	-1.59343
21804			level4	Chitin	3.38340401622383	628.602	16.3	POS									2.68971e-05	2.80625e-05	2.65494e-05	2.71697e-05	8.20978e-06	1.5871e-05	2.46377e-06	8.84819e-06	1.56634	0.0404602	0.594072	0.325664	-1.61854
21806			level4	Epinephrine 3-sulfate	3.50755906699264	264.268	16.2	POS									6.07798e-06	4.72029e-06	3.69761e-06	4.83196e-06	1.38029e-06	5.9766e-07	1.15736e-08	6.63175e-07	1.42467	0.00633231	0.285409	0.137248	-2.86515
21824			level4			602.587	16.2	POS									4.56169e-06	4.67527e-06	4.18142e-06	4.47279e-06	6.35886e-07	1.05115e-06	1.15736e-08	5.66204e-07	1.46286	0.000316428	0.100584	0.126588	-2.98178
21826			level4			618.582	16.2	POS									1.18326e-05	1.08764e-05	8.22654e-06	1.03118e-05	3.3674e-06	6.05074e-06	4.90487e-06	4.77434e-06	1.80768	0.0140873	0.396071	0.462996	-1.11093
21830			level4			72.0704	16.1	POS									3.92047e-06	3.07634e-06	4.40615e-06	3.80099e-06	1.90004e-05	2.88974e-05	3.91215e-05	2.90064e-05	1.93776	0.0486445	0.631903	7.63129	2.93193
21836			level4			565.566	16.1	POS									2.94816e-05	1.39898e-05	1.75543e-05	2.03419e-05	3.87466e-06	5.73818e-06	1.08079e-06	3.56454e-06	1.71765	0.0262718	0.503372	0.175232	-2.51266
21842			level4			629.606	16.1	POS									1.03065e-05	9.99287e-06	1.11204e-05	1.04733e-05	3.30477e-06	6.73474e-06	1.17111e-06	3.73687e-06	1.55288	0.0152194	0.411896	0.356802	-1.48681
21843			level4			645.6	16.1	POS									8.45879e-06	7.72215e-06	6.69328e-06	7.62474e-06	4.36998e-07	8.73145e-07	1.15736e-08	4.40572e-07	1.62844	0.000226849	0.0821247	0.057782	-4.11324
21846			level4			71.8464	16	POS									4.45561e-06	3.757e-06	3.43649e-06	3.88303e-06	7.83955e-09	1.23262e-06	1.15736e-08	4.17344e-07	1.62902	0.00238968	0.196813	0.107479	-3.21787
21852			level4			619.583	16	POS									5.27157e-06	4.46907e-06	2.58002e-06	4.10688e-06	1.21531e-06	8.31113e-09	6.13924e-07	6.12516e-07	1.35917	0.0159455	0.419259	0.149144	-2.74522
21908			level4			691.395	15.6	POS									7.21984e-06	7.73189e-06	5.23516e-06	6.72896e-06	1.12298e-05	1.1687e-05	1.7116e-05	1.33443e-05	1.73037	0.0314975	0.541638	1.98311	0.987763
21931			level4			720.431	15.5	POS									1.60901e-05	3.60445e-05	2.8614e-05	2.69162e-05	7.83955e-09	4.97048e-06	1.03151e-05	5.09781e-06	1.26801	0.0289269	0.522711	0.189396	-2.40052
21958			level4			685.236	15.4	POS									5.21716e-05	4.73284e-05	2.6442e-05	4.19807e-05	4.67149e-06	3.88124e-06	5.75053e-06	4.76775e-06	1.95441	0.0416004	0.599032	0.11357	-3.13834
22039			level4			773.537	15.2	POS									5.13107e-06	4.4629e-06	5.2444e-06	4.94612e-06	6.22209e-06	6.18624e-06	7.08691e-06	6.49841e-06	1.80778	0.0153404	0.413151	1.31384	0.393789
22087			level4	Gossypetin 8-glucuronide 3-sulfate	1.25935287988594	575.43	15	POS									9.26868e-07	1.42892e-06	1.28004e-06	1.21194e-06	5.32084e-07	2.43156e-07	6.21471e-07	4.6557e-07	1.67669	0.0164238	0.421829	0.384151	-1.38025
22133			level4			998.288	14.9	POS									2.87868e-06	4.16154e-06	3.46549e-06	3.50191e-06	7.83955e-09	4.34733e-07	1.92892e-06	7.90496e-07	1.36531	0.0171424	0.429744	0.225733	-2.14731
22146			level4	Glucose aspartate	3.63292985424935	310.235	14.6	POS									3.59004e-05	5.2609e-05	3.79674e-05	4.2159e-05	3.59972e-06	2.32542e-05	1.96642e-05	1.55061e-05	1.48539	0.0291826	0.524708	0.3678	-1.44301
22210			level4			105.044	10.5	POS									2.39648e-07	7.52747e-07	1.25724e-07	3.72707e-07	1.50849e-06	2.76812e-06	2.4802e-06	2.25227e-06	1.70534	0.0116827	0.361769	6.043	2.59527
22292			level4			142.122	8.6	POS									0.000231971	0.000240042	0.000135841	0.000202618	7.83955e-09	7.78118e-05	1.15736e-08	2.59437e-05	1.53714	0.0140016	0.395226	0.128042	-2.96531
22339			level4			126.102	6.8	POS									0.000204906	0.000222339	0.000290375	0.000239207	7.83955e-09	0.00012403	1.15736e-08	4.13497e-05	1.50472	0.0154997	0.414726	0.172862	-2.53231
22371			level4			70.0675	5.6	POS									2.95879e-07	4.365e-05	2.87826e-07	1.47446e-05	5.85056e-05	9.56021e-05	0.000110893	8.83336e-05	1.47839	0.0256777	0.497834	5.99093	2.58278
22394			level4	4-amino-2-methyl-5-phosphomethylpyrimidine	-4.03736148352736	218.128	4.4	POS									1.5823e-07	1.13813e-07	2.41623e-07	1.71222e-07	2.90869e-07	2.89737e-07	3.76956e-07	3.19187e-07	1.66359	0.0352596	0.566704	1.86417	0.898534
22397			level4			121.084	4	POS									8.2275e-08	1.45902e-07	3.29792e-07	1.8599e-07	4.98157e-07	5.00579e-07	7.75081e-07	5.91272e-07	1.6796	0.0265137	0.503721	3.17906	1.6686
22418			level4			141.077	3.2	POS									1.89784e-07	1.34057e-07	9.23651e-08	1.38735e-07	0.000291287	0.000282448	0.000393226	0.00032232	1.98705	0.0119535	0.364326	2323.28	11.1819
22441			level4			366.808	2.6	POS									8.08559e-09	7.74927e-09	1.41823e-07	5.25525e-08	2.22311e-07	3.43912e-07	4.59754e-07	3.41992e-07	1.65251	0.0240498	0.487346	6.50763	2.70213
22451			level4	7-Methyluric acid	-3.71479020160323	183.143	2.4	POS									9.19399e-08	6.05485e-06	2.81446e-07	2.14274e-06	9.6783e-06	1.73671e-05	1.79867e-05	1.50107e-05	1.53718	0.017763	0.43735	7.00537	2.80846
22494			level4	Bicarbonate oxygen	24.4626207156054	137.027	359.5	NEG									4.05783e-07	4.52257e-07	4.18136e-07	4.25392e-07	2.48688e-07	6.49032e-09	2.15238e-07	1.56805e-07	1.16498	0.0252059	0.496139	0.368614	-1.43982
22499			level4			163.84	359.5	NEG									1.86326e-06	2.30138e-06	2.98296e-06	2.38253e-06	4.09576e-06	3.46212e-06	3.86488e-06	3.80759e-06	1.73953	0.0190522	0.447867	1.59812	0.676379
22512			level4			179.988	359.5	NEG									7.00728e-09	8.24047e-09	6.86913e-09	7.3723e-09	3.05921e-07	1.71305e-07	2.11684e-07	2.29637e-07	1.98586	0.0307103	0.538046	31.1486	4.9611
22527			level4			204.965	359.5	NEG									2.886e-07	8.24047e-09	6.86913e-09	1.01237e-07	3.46606e-07	5.02314e-07	5.01581e-07	4.50167e-07	1.51202	0.0310867	0.538582	4.44669	2.15273
22532			level4			212.09	359.5	NEG									7.00728e-09	8.24047e-09	6.86913e-09	7.3723e-09	2.88974e-07	3.06905e-07	3.86625e-07	3.27501e-07	1.98614	0.00866368	0.316479	44.4232	5.47324
22543			level4			225.95	359.5	NEG									6.82905e-07	5.10077e-07	5.39246e-07	5.77409e-07	3.94542e-07	2.59886e-07	3.67114e-07	3.40514e-07	1.69306	0.0245521	0.490753	0.589727	-0.76188
22552			level4			235.973	359.5	NEG									7.00728e-09	8.24047e-09	6.86913e-09	7.3723e-09	6.28462e-05	6.27463e-05	7.97473e-05	6.84466e-05	1.99117	0.00674745	0.288709	9284.3	13.1806
22553			level4			236.106	359.5	NEG									9.92828e-07	1.69093e-06	1.31807e-06	1.33394e-06	6.82898e-09	6.38513e-07	8.61245e-09	2.17985e-07	1.57992	0.0186137	0.444238	0.163414	-2.6134
22692			level4			234.865	358.5	NEG									7.00728e-09	8.24047e-09	6.86913e-09	7.3723e-09	2.61626e-07	2.98832e-07	3.77207e-07	3.12555e-07	1.98419	0.0122197	0.36831	42.3959	5.40585
22789			level4			164.839	357.4	NEG									2.07895e-07	3.06108e-07	2.02142e-07	2.38715e-07	5.07818e-07	4.94664e-07	5.17416e-07	5.06633e-07	1.85884	0.00146199	0.167386	2.12233	1.08565
22829			level4			78.9187	356.9	NEG									5.86106e-07	6.81442e-07	5.58036e-07	6.08528e-07	3.08643e-07	3.05322e-07	3.6508e-07	3.26348e-07	1.94176	0.00257366	0.202123	0.536291	-0.898912
22832			level4			162.842	356.9	NEG									6.42507e-07	4.1182e-07	4.13039e-07	4.89122e-07	6.82898e-09	3.36472e-07	8.61245e-09	1.17304e-07	1.52262	0.0498279	0.635075	0.239827	-2.05994
22833			level4			273.909	356.9	NEG									3.56659e-07	4.23581e-07	4.05306e-07	3.95182e-07	2.51133e-07	3.31666e-07	3.01513e-07	2.94771e-07	1.70752	0.03118	0.538788	0.745911	-0.422924
22845			level4			508.757	356.8	NEG									2.38998e-07	1.69305e-07	1.67782e-07	1.92028e-07	3.00199e-07	2.95161e-07	3.47984e-07	3.14448e-07	1.77726	0.0133009	0.385973	1.63751	0.711502
22864			level4			220.981	356.5	NEG									1.07582e-06	1.0286e-06	9.68778e-07	1.0244e-06	7.51435e-07	9.12423e-07	7.66709e-07	8.10189e-07	1.75553	0.0232858	0.483204	0.79089	-0.33845
22895			level4			273.819	356.1	NEG									7.14984e-07	8.24047e-09	6.86913e-09	2.43365e-07	1.10208e-06	9.53439e-07	1.51987e-06	1.1918e-06	1.50929	0.0309202	0.538582	4.89716	2.29195
22903			level4	7-Chloro-3,4',5,6,8-pentamethoxyflavone	-0.549145309605043	405.807	356	NEG									2.99345e-06	2.40927e-06	2.6096e-06	2.67078e-06	4.5695e-06	3.54636e-06	4.95347e-06	4.35644e-06	1.80783	0.0205372	0.462017	1.63115	0.705892
22918			level4			241.943	355.5	NEG									3.70629e-06	2.77074e-06	3.88337e-06	3.45347e-06	2.41987e-07	3.92433e-07	2.97122e-07	3.10514e-07	1.97273	0.0108804	0.350127	0.0899137	-3.47531
22922			level4			472.812	355.5	NEG									7.66572e-06	8.24047e-09	4.47588e-06	4.04995e-06	1.20302e-05	1.20774e-05	1.44001e-05	1.28359e-05	1.17152	0.020269	0.460949	3.1694	1.66421
22934			level4			520.822	355.2	NEG									6.98426e-06	1.30169e-05	8.14853e-06	9.38324e-06	4.20479e-06	2.218e-06	4.30221e-06	3.575e-06	1.71972	0.0419458	0.601577	0.380998	-1.39214
22978			level4			217.01	354.2	NEG									3.28667e-07	7.2031e-07	2.81301e-07	4.43426e-07	8.17828e-05	7.41001e-05	9.70365e-05	8.43065e-05	1.97238	0.00638016	0.286122	190.125	7.57081
22984			level4	Corrigendum	-9.01125687696268	589.737	354.1	NEG									2.67676e-05	3.16346e-05	3.23549e-05	3.02524e-05	6.93384e-06	1.63063e-05	1.46082e-05	1.26161e-05	1.74933	0.00640385	0.286167	0.417029	-1.26178
22995			level4			692.686	353.6	NEG									5.43245e-06	5.17006e-06	5.96213e-06	5.52155e-06	2.59079e-06	4.25721e-06	3.01269e-06	3.2869e-06	1.75009	0.0154781	0.414726	0.595285	-0.748347
23010			level4	N-Acetyl-leu-leu-leu-tyr-amide	-12.5035293798938	560.699	353.3	NEG									1.23455e-06	8.24047e-09	6.86913e-09	4.16552e-07	1.51483e-06	1.7225e-06	1.97827e-06	1.73853e-06	1.47358	0.0372368	0.578613	4.17363	2.0613
23073			level4	Meproscillarin	18.3162745439273	543.688	350.2	NEG									2.95385e-06	2.20713e-06	3.15129e-06	2.77075e-06	3.88144e-07	3.49234e-07	2.95173e-07	3.44184e-07	1.96533	0.01316	0.384201	0.12422	-3.00903
23123			level4			364.842	347.7	NEG									6.16468e-05	6.39983e-05	6.47253e-05	6.34568e-05	6.12979e-05	5.8458e-05	5.75795e-05	5.91118e-05	1.62383	0.0406315	0.594947	0.931528	-0.102329
23135			level4			440.947	347.2	NEG									7.00728e-09	8.24047e-09	3.92362e-08	1.81613e-08	1.52395e-07	6.17765e-08	2.02827e-07	1.38999e-07	1.75514	0.0470006	0.625209	7.65361	2.93614
23151			level4			155.006	346.2	NEG									2.22747e-07	2.28196e-07	2.45674e-07	2.32206e-07	1.29297e-05	1.09058e-05	1.67979e-05	1.35445e-05	1.99002	0.0164421	0.421829	58.3297	5.86616
23228			level4	Clodronate	4.8045669111607	243.886	343	NEG									1.15896e-05	1.42476e-05	1.04098e-05	1.20823e-05	1.63602e-05	2.51789e-05	2.74547e-05	2.29979e-05	1.67212	0.0377023	0.580161	1.90343	0.928605
23233			level4			332.894	342.7	NEG									1.65575e-05	4.06929e-06	2.15216e-06	7.59299e-06	2.28884e-05	1.81449e-05	2.59356e-05	2.2323e-05	1.50801	0.0434611	0.609557	2.93994	1.55579
23244			level4	2,6-Dichloro-4'-biphenylol	9.93988639779445	238.092	342.3	NEG									1.93903e-05	2.3589e-05	1.82056e-05	2.0395e-05	1.03706e-05	2.05263e-06	8.75161e-06	7.05829e-06	1.51716	0.01161	0.360071	0.34608	-1.53082
23320			level4	(14Z)-Tricos-14-enoylcarnitine	3.78507792630087	494.784	337.6	NEG									9.07271e-08	1.00113e-07	1.07344e-07	9.93945e-08	1.62182e-07	1.97168e-07	2.39105e-07	1.99485e-07	1.86653	0.0116954	0.361769	2.007	1.00504
23321			level4			125.892	337.5	NEG									2.8088e-07	1.0217e-06	2.09282e-07	5.03953e-07	3.09148e-06	2.47129e-06	3.81276e-06	3.12518e-06	1.76132	0.00493425	0.259795	6.20133	2.63258
23332			level4			398.798	336.3	NEG									7.35209e-07	4.87267e-07	5.66973e-07	5.96483e-07	4.17745e-07	1.74097e-07	2.1742e-07	2.69754e-07	1.60825	0.0355554	0.567955	0.452241	-1.14484
23418			level4	Pentafluorobenzaldehyde	-15.4195312021326	195.066	330.5	NEG									2.84414e-07	1.63702e-07	1.32757e-07	1.93624e-07	3.57085e-07	3.08763e-07	3.90667e-07	3.52172e-07	1.60216	0.038098	0.581643	1.81884	0.863018
23446			level4			338.901	328.7	NEG									3.45621e-07	2.8518e-07	4.17233e-07	3.49345e-07	1.58937e-07	2.03413e-07	2.26508e-07	1.96286e-07	1.7541	0.0236133	0.483565	0.56187	-0.831692
23459			level4			329.907	327.7	NEG									6.68867e-07	5.08117e-07	6.35571e-07	6.04185e-07	8.16727e-07	1.32388e-06	1.56139e-06	1.234e-06	1.68037	0.0488587	0.633142	2.04242	1.03028
23463			level4	EPITUMOMAB CITUXETAN	-13.2852795130857	685.714	327.5	NEG									2.00641e-07	1.40594e-07	1.2666e-07	1.55965e-07	2.69903e-07	2.08256e-07	2.55759e-07	2.44639e-07	1.64939	0.039205	0.58925	1.56855	0.649433
23464			level4	Perfluoro(methylcyclohexane)	-14.3503163787704	349.043	327.4	NEG									1.91768e-07	2.26922e-07	1.71234e-07	1.96641e-07	1.22955e-07	9.83287e-08	1.42513e-07	1.21266e-07	1.7568	0.0218797	0.471084	0.616685	-0.697395
23467			level4	Iminoctadine acetate	22.7293727012988	534.726	327.1	NEG									1.3079e-07	9.93034e-08	1.76185e-07	1.35426e-07	2.47009e-07	1.95538e-07	2.06603e-07	2.16383e-07	1.66394	0.0411128	0.597679	1.59779	0.676081
23484			level4	Tetrachlorvinphos	23.4357793628358	364.963	325.9	NEG									1.33494e-06	1.26189e-06	1.36285e-06	1.31989e-06	1.65285e-06	1.87748e-06	1.63652e-06	1.72228e-06	1.86443	0.00848084	0.31385	1.30487	0.383901
23527			level4	PA(10:0/5-iso PGF2VI)	-16.7365110975441	633.726	323.4	NEG									4.72132e-07	4.78065e-07	4.77302e-07	4.75833e-07	3.63055e-07	2.19754e-07	2.87938e-07	2.90249e-07	1.70658	0.0460407	0.621952	0.609981	-0.713164
23530			level4	Calafatimine	-11.344465360296	635.719	323.2	NEG									2.6662e-07	1.97592e-07	2.07085e-07	2.23766e-07	3.77896e-07	3.76814e-07	3.91941e-07	3.82217e-07	1.88852	0.00201878	0.187342	1.70811	0.772403
23543			level4	Magenta	4.96261757225109	336.84	322.8	NEG									1.8414e-07	2.43094e-07	2.36118e-07	2.21117e-07	1.60236e-07	1.38797e-07	1.25901e-07	1.41645e-07	1.76641	0.0197322	0.45546	0.640586	-0.642535
23600			level4			136.888	320	NEG									1.65766e-05	1.38974e-05	1.87837e-05	1.64192e-05	1.83815e-07	2.00898e-07	3.50796e-07	2.4517e-07	1.9815	0.0074778	0.302054	0.0149319	-6.06546
23674			level4	Imipramine hydrochloride	-13.0129814224622	315.857	316.2	NEG									2.48111e-06	3.31325e-06	2.20627e-06	2.66687e-06	5.35563e-06	5.19813e-06	6.35153e-06	5.6351e-06	1.85171	0.00377843	0.2303	2.113	1.07929
23687			level4			196.91	315.9	NEG									0.000435548	0.000346223	0.000318479	0.00036675	1.09073e-05	1.28171e-05	1.44379e-05	1.27208e-05	1.99071	0.00976008	0.331259	0.0346851	-4.84954
23736			level4	Amlodipine	-11.5521604476785	407.864	314.1	NEG									1.35177e-06	1.8816e-06	1.35942e-06	1.53093e-06	9.06401e-07	9.8706e-07	5.20536e-07	8.04666e-07	1.65837	0.0328641	0.551773	0.525605	-0.927948
23740			level4			215.859	313.8	NEG									3.1095e-06	3.12034e-06	3.68346e-06	3.30443e-06	2.28432e-07	2.32202e-07	1.62097e-07	2.07577e-07	1.98033	0.00334138	0.220408	0.0628177	-3.99269
23786			level4			372.97	311.8	NEG									3.91773e-07	8.24047e-09	2.3907e-07	2.13028e-07	7.08203e-07	5.58763e-07	5.21797e-07	5.96254e-07	1.26637	0.0376234	0.579846	2.79895	1.48489
23790			level4	9-Chloro-11beta,17,21-trihydroxypregn-4-ene-3,20-dione 21-acetate	2.90835956318496	437.936	311.7	NEG									5.43651e-07	6.90162e-07	4.64935e-07	5.66249e-07	2.93155e-07	3.20476e-07	1.67158e-07	2.60263e-07	1.7362	0.0195887	0.454224	0.459626	-1.12147
23810			level4			432.827	310.7	NEG									4.24202e-07	3.48749e-07	4.31979e-07	4.01643e-07	2.2857e-07	2.66042e-07	1.29296e-07	2.0797e-07	1.64934	0.0164117	0.421829	0.517797	-0.949542
23886			level4	2,6-Dichloro-4'-biphenylol	12.0310852527718	238.093	308.2	NEG									7.36424e-06	8.62165e-06	6.07232e-06	7.35274e-06	2.38501e-06	1.56767e-06	2.9397e-06	2.29746e-06	1.88228	0.00378807	0.2303	0.312463	-1.67824
24025			level4	4-Chloro-N-[5-methyl-2-[7H-pyrrolo[2,3-d]pyrimidine-4-carbonyl]-3-pyridyl]-3-(trifluoromethyl)benzenesulfonamide	16.08639535354	494.861	301.9	NEG									4.30214e-07	4.74228e-07	3.10953e-07	4.05132e-07	1.64963e-07	8.10561e-08	1.67531e-07	1.3785e-07	1.78985	0.0090675	0.321435	0.34026	-1.55529
24052			level4			144.923	299.4	NEG									3.72674e-06	4.14514e-06	3.756e-06	3.87596e-06	2.92208e-06	2.29061e-06	3.08494e-06	2.76588e-06	1.72832	0.0160772	0.41971	0.713599	-0.486815
24075			level4			782.828	298.4	NEG									1.17665e-07	8.24047e-09	1.73714e-07	9.98731e-08	2.57801e-07	2.77008e-07	3.15493e-07	2.83434e-07	1.3446	0.0234441	0.483565	2.83794	1.50485
24087			level4	Angiotensin (1-5)	17.8662574502589	663.755	297.9	NEG									2.53981e-08	7.0842e-08	2.70184e-08	4.10862e-08	1.01739e-07	1.31117e-07	1.62055e-07	1.31637e-07	1.69398	0.0167804	0.425201	3.20393	1.67984
24109			level4	PA(10:0/20:4(6Z,8E,10E,14Z)-2OH(5S,12R))	3.84098215974834	643.778	296.8	NEG									3.98345e-07	2.7319e-07	3.27918e-07	3.33151e-07	4.57419e-07	4.13338e-07	4.82979e-07	4.51245e-07	1.62051	0.0467407	0.624701	1.35448	0.437736
24127			level4	Octahydrohyperforin	-4.00012056492138	529.825	295.8	NEG									2.63489e-06	1.9801e-06	1.80964e-06	2.14154e-06	1.45299e-06	2.96365e-07	7.3595e-07	8.28435e-07	1.49173	0.0354544	0.56731	0.386841	-1.37019
24141			level4			298.929	295.2	NEG									1.46194e-06	7.1069e-07	1.35704e-06	1.17655e-06	4.55932e-07	1.91982e-07	1.96405e-07	2.8144e-07	1.74408	0.023329	0.483316	0.239207	-2.06367
24153			level4			312.843	294.9	NEG									7.74418e-06	6.04588e-06	8.80203e-06	7.5307e-06	1.91159e-06	7.97434e-07	2.77958e-06	1.82953e-06	1.75593	0.00445538	0.248074	0.242943	-2.04131
24183			level4			204.999	294	NEG									2.2998e-06	4.62055e-06	2.72238e-06	3.21424e-06	7.85861e-06	7.27555e-06	6.2999e-06	7.14468e-06	1.74455	0.009699	0.329975	2.22282	1.15239
24198			level4			356.931	293.5	NEG									3.13567e-07	1.57083e-07	1.66938e-07	2.12529e-07	4.59948e-07	1.34917e-06	1.272e-06	1.02704e-06	1.72847	0.0478526	0.628826	4.83247	2.27276
24204			level4			752.744	293.3	NEG									4.14162e-07	3.84808e-07	4.58329e-07	4.191e-07	2.88798e-07	2.63883e-07	3.57248e-07	3.0331e-07	1.66853	0.0301	0.532708	0.723717	-0.466502
24232			level4			374.914	292.5	NEG									1.20144e-06	1.475e-06	1.11884e-06	1.26509e-06	9.24628e-07	4.95816e-07	8.77169e-07	7.65871e-07	1.53729	0.0449191	0.618599	0.605388	-0.724069
24236			level4			518.84	292.4	NEG									6.60285e-07	5.68852e-07	6.80628e-07	6.36588e-07	3.28915e-07	3.57825e-07	2.61932e-07	3.16224e-07	1.89326	0.00198772	0.186165	0.496749	-1.00941
24244			level4	2,6-Dichloro-4'-biphenylol	12.4493250237911	238.093	292	NEG									1.29394e-05	1.46599e-05	1.11492e-05	1.29162e-05	3.90741e-06	1.83003e-06	5.15528e-06	3.63091e-06	1.79669	0.00270137	0.205774	0.281113	-1.83078
24248			level4			767.745	292	NEG									3.14087e-08	8.251e-08	2.84745e-08	4.74644e-08	3.41566e-07	3.48381e-07	6.44947e-07	4.44965e-07	1.86098	0.0173234	0.43202	9.3747	3.22877
24265			level4			864.244	291.5	NEG									3.88122e-08	1.90588e-07	6.96247e-08	9.96749e-08	5.57193e-07	4.26838e-07	9.85547e-07	6.56526e-07	1.75021	0.0334711	0.556263	6.58667	2.71955
24283			level4			656.209	291	NEG									7.50526e-08	8.36299e-08	6.50885e-08	7.45904e-08	7.85801e-07	9.05858e-07	1.4626e-06	1.05142e-06	1.96093	0.0425792	0.605968	14.0959	3.8172
24284			level4	TG(16:1(9Z)/15:0/16:1(9Z))	-11.5594075933747	788.245	291	NEG									1.59467e-07	2.33343e-07	9.10296e-08	1.6128e-07	9.21864e-07	7.36344e-07	1.49503e-06	1.05108e-06	1.85359	0.0185367	0.444135	6.51713	2.70424
24288			level4			836.732	290.8	NEG									1.55126e-07	3.46099e-07	1.98702e-07	2.33309e-07	9.45428e-07	9.39642e-07	1.77219e-06	1.21909e-06	1.84309	0.0251431	0.49559	5.2252	2.38549
24289			level4			837.234	290.8	NEG									1.2185e-07	4.96374e-08	1.34408e-07	1.01965e-07	4.46566e-07	4.62795e-07	8.67332e-07	5.92231e-07	1.85195	0.0249334	0.49492	5.80818	2.53809
24292			level4			787.745	290.7	NEG									3.47518e-07	6.39166e-07	4.34741e-07	4.73808e-07	1.69707e-06	1.71746e-06	3.26927e-06	2.22793e-06	1.85466	0.029288	0.525193	4.70218	2.23333
24295			level4			885.72	290.6	NEG									1.5209e-07	7.92465e-08	6.86913e-09	7.94019e-08	3.55355e-07	3.86656e-07	5.14609e-07	4.18873e-07	1.48592	0.00616134	0.284029	5.27536	2.39927
24300			level4	PC(14:0/P-16:0)	-14.3820246866465	688.969	290.5	NEG									7.00728e-09	8.24047e-09	6.86913e-09	7.3723e-09	1.0897e-06	7.99975e-07	1.67196e-06	1.18721e-06	1.98431	0.0441241	0.613315	161.037	7.33125
24301			level4			705.699	290.5	NEG									3.47754e-08	7.744e-08	6.86913e-09	3.96948e-08	4.10125e-07	3.89456e-07	7.6139e-07	5.20324e-07	1.74249	0.0171564	0.429744	13.1081	3.71239
24302			level4			788.747	290.5	NEG									1.01564e-07	8.24047e-09	3.16127e-08	4.71392e-08	2.27591e-07	2.81998e-07	5.6231e-07	3.573e-07	1.69227	0.0446866	0.616664	7.57968	2.92214
24304			level4			817.755	290.5	NEG									1.11021e-07	5.57667e-08	2.19167e-07	1.28652e-07	6.86385e-07	6.91474e-07	1.55542e-06	9.7776e-07	1.83474	0.0441168	0.613315	7.60004	2.92601
24313			level4	6-Feruloylspinosin	15.5172576382348	783.718	290.3	NEG									7.00728e-09	8.24047e-09	5.62056e-08	2.38178e-08	2.83515e-07	1.82218e-07	4.29725e-07	2.98486e-07	1.82075	0.0203024	0.4614	12.532	3.64755
24342			level4			686.72	289.6	NEG									1.43299e-07	2.16661e-07	4.11811e-07	2.57257e-07	9.11462e-07	1.18802e-06	2.04324e-06	1.38091e-06	1.82027	0.0325614	0.549506	5.36781	2.42433
24343			level4			687.222	289.6	NEG									7.00728e-09	8.24047e-09	8.01906e-08	3.18128e-08	3.55807e-07	4.46884e-07	7.04052e-07	5.02247e-07	1.8165	0.0117376	0.361769	15.7876	3.98072
24346			level4			434.969	289.5	NEG									7.38201e-06	8.46737e-06	7.03891e-06	7.62943e-06	2.32832e-06	3.1303e-06	3.13748e-06	2.86536e-06	1.96258	0.000716952	0.12978	0.375567	-1.41286
24358			level4	Lolicine B	15.0151841667506	616.817	289.3	NEG									2.04207e-07	2.33557e-07	2.07322e-07	2.15029e-07	1.50714e-07	9.75113e-08	7.86042e-08	1.08943e-07	1.7289	0.0107176	0.348686	0.506645	-0.980953
24389			level4			737.231	288.6	NEG									7.00728e-09	1.08819e-07	4.93715e-08	5.5066e-08	3.54065e-07	4.41196e-07	7.16789e-07	5.04017e-07	1.6666	0.0166121	0.423454	9.15296	3.19424
24390			level4	DG(22:4(7Z,10Z,13Z,16Z)/24:0/0:0)	-6.50194131170918	756.208	288.6	NEG									2.88027e-08	8.24047e-09	3.70685e-08	2.47039e-08	3.36716e-07	4.03302e-07	6.71664e-07	4.70561e-07	1.90928	0.0479901	0.629935	19.048	4.25157
24402			level4	Tiliacorine	16.0861786072992	575.683	288.2	NEG									3.66893e-08	8.24047e-09	2.62124e-08	2.37141e-08	4.21485e-07	2.90883e-07	5.17433e-07	4.09934e-07	1.91689	0.0261352	0.502362	17.2865	4.11158
24412			level4	DPDPE	-20.1666176312199	644.77	287.9	NEG									1.64553e-06	2.30803e-06	2.17258e-06	2.04205e-06	3.10153e-06	3.63469e-06	5.13024e-06	3.95549e-06	1.71973	0.0403389	0.593369	1.93702	0.953839
24413			level4			771.84	287.9	NEG									1.26934e-06	1.05935e-06	7.79017e-07	1.0359e-06	1.58417e-06	1.62813e-06	2.14471e-06	1.78567e-06	1.66689	0.0307788	0.538254	1.72378	0.785575
24416			level4	trans-Crocetin (beta-D-glucosyl) (beta-D-gentibiosyl) ester	10.5257086192471	813.825	287.8	NEG									2.21528e-07	3.43554e-07	2.40127e-07	2.68403e-07	6.82898e-09	1.35617e-07	1.49748e-07	9.7398e-08	1.29579	0.0446895	0.616664	0.36288	-1.46244
24429			level4			606.196	287.6	NEG									6.75464e-08	4.9087e-08	6.10141e-08	5.92158e-08	4.47749e-07	3.65463e-07	5.81677e-07	4.64963e-07	1.97415	0.0226007	0.477537	7.85201	2.97306
24439			level4	Mancinellin	21.8288940167939	611.799	287.3	NEG									2.64151e-07	2.55324e-07	3.451e-07	2.88192e-07	5.27859e-07	4.13372e-07	5.63997e-07	5.01743e-07	1.8256	0.0163855	0.421829	1.741	0.799918
24476			level4	Riboflavine 2',3',4',5'-tetrabutanoate	-20.7445053343297	655.702	286.3	NEG									4.09641e-08	8.5523e-08	6.86913e-09	4.44521e-08	3.38e-07	3.99912e-07	7.71553e-07	5.03155e-07	1.69525	0.0288027	0.522711	11.319	3.50068
24484			level4			655.201	286.2	NEG									7.24498e-08	1.96054e-07	1.39116e-07	1.35873e-07	7.42175e-07	6.94433e-07	1.25652e-06	8.97711e-07	1.86427	0.0142266	0.397627	6.60696	2.72399
24489			level4			625.19	286.1	NEG									1.51074e-07	3.62072e-07	3.153e-07	2.76149e-07	1.23153e-06	1.17367e-06	2.16355e-06	1.52292e-06	1.85108	0.018909	0.447007	5.51484	2.46332
24494			level4			232.902	286	NEG									3.82393e-05	4.40393e-05	3.39625e-05	3.8747e-05	5.65002e-05	5.37063e-05	7.92539e-05	6.31535e-05	1.68403	0.0469856	0.625209	1.62989	0.704776
24496			level4			316.909	286	NEG									2.87779e-07	1.29162e-06	1.57149e-07	5.78849e-07	2.98377e-06	3.07414e-06	5.8948e-06	3.98424e-06	1.68148	0.0289282	0.522711	6.88303	2.78304
24624			level4			820.876	284.3	NEG									1.45527e-06	1.49865e-06	1.1415e-06	1.36514e-06	4.28223e-07	6.11286e-07	8.61245e-09	3.49374e-07	1.28663	0.00854705	0.314463	0.255926	-1.9662
24635			level4			772.454	284.1	NEG									1.61055e-07	1.82458e-07	2.31634e-07	1.91716e-07	3.61678e-07	2.5864e-07	4.40139e-07	3.53486e-07	1.71214	0.0459109	0.621952	1.8438	0.882685
24702			level4	2-Fluoro-araatp	3.19247789273315	524.166	283.3	NEG									7.00728e-09	8.24047e-09	6.86913e-09	7.3723e-09	3.31665e-07	4.38234e-07	6.30086e-07	4.66662e-07	1.9781	0.0342877	0.560965	63.2994	5.98412
24769			level4			950.969	282.6	NEG									6.0431e-07	6.04296e-07	4.77335e-07	5.6198e-07	3.63859e-07	3.78065e-07	2.59188e-07	3.33704e-07	1.7635	0.0156325	0.415925	0.593801	-0.751949
24824			level4			780.442	281.7	NEG									2.13709e-07	2.30538e-07	1.43982e-07	1.96076e-07	3.37503e-07	3.02746e-07	2.75704e-07	3.05318e-07	1.61861	0.0268497	0.50627	1.55714	0.638897
24845			level4	Oxytocin 1-8	-10.055981577152	936.077	281.6	NEG									2.17275e-07	1.27466e-07	2.69388e-07	2.0471e-07	1.00022e-07	5.2849e-08	8.61245e-09	5.38277e-08	1.44282	0.0372713	0.578613	0.262946	-1.92716
24850			level4			603.968	281.5	NEG									1.09322e-06	1.18763e-06	1.14516e-06	1.14201e-06	9.74895e-07	7.50809e-07	7.59406e-07	8.2837e-07	1.72968	0.0160025	0.41971	0.725365	-0.463222
24853			level4			907.07	281.5	NEG									3.16181e-07	2.36493e-07	3.3262e-07	2.95098e-07	1.06813e-07	1.3157e-07	8.61245e-09	8.23318e-08	1.39697	0.0112874	0.356691	0.278998	-1.84167
24860			level4	PG(16:0/PGF2alpha)	-20.4903786543893	820.015	281.3	NEG									1.90489e-07	2.08544e-07	2.42084e-07	2.13706e-07	1.33746e-07	4.50682e-08	8.61245e-09	6.24756e-08	1.43638	0.0196042	0.454224	0.292344	-1.77426
24862			level4			252.038	281.2	NEG									1.10902e-06	7.96231e-07	1.13042e-06	1.01189e-06	4.33938e-07	5.42101e-07	6.81205e-07	5.52415e-07	1.72776	0.0238779	0.485017	0.545923	-0.87323
24909			level4			228.921	280.6	NEG									3.2029e-06	3.51645e-06	2.88206e-06	3.20047e-06	2.34107e-06	1.69499e-06	1.40946e-06	1.81518e-06	1.74122	0.0138419	0.394382	0.567159	-0.818174
24945			level4	3,4-dihydroxy-5-all-trans-octaprenylbenzoate	8.13189583778834	697.064	279.8	NEG									1.60489e-07	1.30152e-07	1.34521e-07	1.41721e-07	9.11788e-08	5.30291e-08	8.61245e-09	5.09401e-08	1.37107	0.0240842	0.487579	0.359441	-1.47617
24952			level4	Cer(d20:1/20:3(8Z,11Z,14Z)-2OH(5,6))	24.6542576996055	647.035	279.6	NEG									6.48899e-07	7.07688e-07	5.86424e-07	6.4767e-07	5.31587e-07	4.59102e-07	5.09199e-07	4.99962e-07	1.76552	0.0227904	0.478724	0.77194	-0.37344
24963			level4			341.042	279.2	NEG									5.94567e-07	7.71251e-07	5.25084e-07	6.30301e-07	2.1273e-07	3.76273e-07	3.95584e-07	3.28196e-07	1.70133	0.0318925	0.544334	0.520697	-0.941484
24989			level4			173.129	278.6	NEG									0.000289028	0.000305465	0.000276317	0.00029027	3.7061e-07	2.18403e-07	4.32609e-07	3.4054e-07	1.98774	0.000845257	0.137479	0.00117319	-9.73535
24994			level4			327.098	278.5	NEG									4.32099e-07	3.28473e-07	3.496e-07	3.70057e-07	2.29897e-07	2.7702e-07	1.71656e-07	2.26191e-07	1.67324	0.0306033	0.537183	0.611232	-0.710208
25008			level4	Potassium bromide	13.2484834326128	117.997	278.3	NEG									8.45023e-07	1.04518e-06	9.17299e-07	9.35835e-07	8.23708e-08	7.59192e-08	2.31878e-07	1.30056e-07	1.89088	0.000485392	0.116555	0.138973	-2.84712
25042			level4			549.055	277.8	NEG									1.19012e-06	1.27875e-06	1.24669e-06	1.23852e-06	9.22674e-07	8.86448e-07	1.08232e-06	9.63816e-07	1.78447	0.0137711	0.393966	0.7782	-0.361788
25052			level4			242.015	277.4	NEG									1.02836e-06	8.42452e-07	8.23277e-07	8.98029e-07	5.19009e-07	4.39034e-07	8.61245e-09	3.22218e-07	1.16122	0.0283481	0.519141	0.358806	-1.47872
25071			level4			401.07	277.3	NEG									2.25702e-07	2.06831e-07	2.55416e-07	2.29316e-07	1.81558e-06	1.79238e-06	2.11358e-06	1.90718e-06	1.99076	0.00328405	0.218918	8.3168	3.05603
25106			level4			346.055	276.9	NEG									9.49403e-07	8.18908e-07	8.5933e-07	8.7588e-07	6.17173e-06	6.71202e-06	8.88738e-06	7.25704e-06	1.97826	0.0163335	0.421829	8.28543	3.05058
25107			level4			347.059	276.9	NEG									7.00728e-09	2.71864e-08	3.94911e-08	2.45616e-08	4.31113e-07	4.8614e-07	7.70736e-07	5.62663e-07	1.89062	0.0352702	0.566704	22.9082	4.51779
25127			level4			583.163	276.8	NEG									7.00728e-09	8.24047e-09	6.86913e-09	7.3723e-09	1.97172e-07	1.66394e-07	1.48169e-07	1.70578e-07	1.9888	0.00754599	0.302491	23.1377	4.53218
25134			level4			359.014	276.7	NEG									2.2009e-06	3.11946e-06	3.03539e-06	2.78525e-06	1.62589e-06	1.63691e-06	1.2436e-06	1.50214e-06	1.80291	0.0160722	0.41971	0.539318	-0.890792
25142			level4			589.237	276.6	NEG									7.82998e-07	7.31346e-07	5.81214e-07	6.98519e-07	4.28814e-07	3.72337e-07	8.61245e-09	2.69921e-07	1.14348	0.0416497	0.599032	0.386419	-1.37176
25144			level4			288.11	276.5	NEG									4.42671e-07	3.965e-07	4.405e-07	4.26557e-07	2.00792e-07	3.12438e-07	2.12491e-07	2.41907e-07	1.80328	0.00866323	0.316479	0.567115	-0.818287
25150			level4			502.11	276.5	NEG									7.89887e-07	9.72797e-07	6.45135e-07	8.02606e-07	5.11425e-07	4.99243e-07	3.56698e-07	4.55788e-07	1.73783	0.0316584	0.542365	0.567886	-0.816328
25157			level4			520.166	276.4	NEG									7.00728e-09	8.24047e-09	6.86913e-09	7.3723e-09	6.77742e-07	6.87042e-07	8.34784e-07	7.33189e-07	1.98892	0.00487339	0.258508	99.452	6.63593
25171			level4			420.152	276.3	NEG									4.03985e-07	5.24471e-07	4.20084e-07	4.49513e-07	3.04587e-07	3.09878e-07	2.86778e-07	3.00414e-07	1.85674	0.0178092	0.437435	0.66831	-0.58141
25172			level4	Fipronil	18.2469178616622	436.149	276.3	NEG									5.82724e-07	6.83209e-07	5.35804e-07	6.00579e-07	3.33209e-07	3.02032e-07	4.09692e-07	3.48311e-07	1.85614	0.00949137	0.327356	0.579958	-0.785979
25182			level4			626.196	276.3	NEG									3.53165e-07	4.43253e-07	2.77681e-07	3.58033e-07	2.20575e-07	1.41986e-07	8.61245e-09	1.23724e-07	1.25774	0.0401143	0.592814	0.345567	-1.53296
25243			level4			799.305	275.2	NEG									6.03395e-07	7.47195e-07	4.588e-07	6.0313e-07	2.79338e-07	3.10895e-07	8.61245e-09	1.99615e-07	1.22919	0.0336397	0.558102	0.330965	-1.59525
25284			level4			300.048	274.1	NEG									5.3763e-07	4.98404e-07	4.95307e-07	5.10447e-07	1.74984e-07	1.17461e-07	3.42191e-07	2.11545e-07	1.67594	0.0121872	0.367645	0.414431	-1.27079
25311			level4			393.028	273.7	NEG									2.33435e-07	2.70128e-07	3.10094e-07	2.71219e-07	4.02455e-07	3.69855e-07	3.82443e-07	3.84918e-07	1.81768	0.00916729	0.322394	1.41921	0.50509
25356			level4			177.03	273.6	NEG									7.83934e-07	8.24047e-09	7.55307e-07	5.15827e-07	1.40746e-06	1.3847e-06	1.2124e-06	1.33485e-06	1.1796	0.0350305	0.5657	2.58779	1.37172
25363			level4			337.02	273.6	NEG									2.48324e-07	3.94456e-07	2.73861e-07	3.05547e-07	1.1504e-06	1.01834e-06	5.44199e-07	9.04311e-07	1.76889	0.0341848	0.560685	2.95964	1.56542
25370			level4			425.123	273.6	NEG									7.36087e-06	5.17485e-06	7.55913e-06	6.69829e-06	3.89474e-06	4.16185e-06	4.51074e-06	4.18911e-06	1.70829	0.0329382	0.552233	0.625401	-0.677147
25386			level4			103.003	273.5	NEG									1.13176e-05	1.20297e-05	8.66662e-06	1.06713e-05	2.61166e-05	1.5004e-05	2.90133e-05	2.3378e-05	1.70688	0.0443803	0.615132	2.19073	1.13141
25446			level4			329.531	273.1	NEG									2.29603e-07	3.09672e-07	2.5891e-07	2.66062e-07	1.26698e-07	1.54781e-07	8.61245e-09	9.66971e-08	1.27047	0.0285083	0.520535	0.363439	-1.46022
25477			level4			480.16	272.8	NEG									7.00728e-09	8.24047e-09	6.86913e-09	7.3723e-09	3.35106e-07	3.89741e-07	4.39571e-07	3.8814e-07	1.98638	0.00620993	0.284728	52.6484	5.71832
25478			level4			306.049	272.7	NEG									2.93493e-07	8.53634e-08	8.21561e-07	4.00139e-07	4.34508e-06	5.66142e-06	6.42117e-06	5.47589e-06	1.84733	0.00140788	0.165659	13.685	3.77452
25583			level4			316.993	271.2	NEG									4.90896e-07	4.65332e-07	3.13395e-07	4.23208e-07	7.92569e-07	7.97025e-07	8.40166e-07	8.0992e-07	1.80825	0.00253618	0.201171	1.91377	0.936414
25597			level4			211	271.1	NEG									7.00748e-07	7.49746e-07	5.92723e-07	6.81073e-07	1.19764e-06	1.27618e-06	1.32349e-06	1.26577e-06	1.91577	0.000587594	0.121498	1.8585	0.894136
25673			level4			386.088	270.9	NEG									1.12119e-06	1.28257e-06	9.03203e-07	1.10232e-06	5.89882e-07	6.34121e-07	8.61245e-09	4.10872e-07	1.13485	0.0394709	0.589822	0.372733	-1.42379
25717			level4			684.248	270.6	NEG									5.25397e-07	6.52681e-07	6.34955e-07	6.04345e-07	4.60365e-07	3.27309e-07	4.73092e-07	4.20255e-07	1.58923	0.0398191	0.592419	0.69539	-0.524106
25756			level4			691.325	270.3	NEG									3.52342e-07	5.34399e-07	2.86888e-07	3.9121e-07	2.03329e-07	1.41469e-07	8.61245e-09	1.17804e-07	1.31168	0.0433544	0.608816	0.301127	-1.73156
25773			level4			517.213	270	NEG									4.1808e-07	4.88852e-07	3.20455e-07	4.09129e-07	1.62408e-07	2.42512e-07	8.61245e-09	1.37844e-07	1.26885	0.0322462	0.547078	0.336921	-1.56952
25776			level4			560.201	270	NEG									2.02778e-07	1.36088e-07	1.16663e-07	1.51843e-07	7.14807e-08	2.35066e-08	8.61245e-09	3.45332e-08	1.60616	0.0220042	0.471939	0.227427	-2.13652
25844			level4	2,6-Dichloro-4'-biphenylol	11.1946057108522	238.093	268.4	NEG									1.29239e-05	1.3888e-05	1.11233e-05	1.26451e-05	2.99554e-06	3.24688e-06	5.22178e-06	3.8214e-06	1.92216	0.0011933	0.156396	0.302205	-1.7264
25859			level4			272.063	267.5	NEG									3.03582e-07	4.51241e-07	3.13484e-07	3.56102e-07	1.95753e-07	1.56958e-07	2.33651e-07	1.95454e-07	1.74593	0.0377613	0.580161	0.548871	-0.865461
25897			level4			336.984	266.2	NEG									2.79281e-06	3.40399e-06	3.10778e-06	3.10153e-06	3.17287e-07	3.84639e-07	2.0157e-06	9.05874e-07	1.61951	0.0196281	0.454224	0.292073	-1.7756
25917			level4			215.936	265.8	NEG									5.94991e-06	8.46341e-06	6.74834e-06	7.05389e-06	3.02344e-06	1.92543e-06	2.4916e-06	2.48015e-06	1.89558	0.00476732	0.25607	0.351601	-1.50799
25918			level4			235.99	265.8	NEG									1.70787e-07	3.59408e-07	2.50945e-07	2.6038e-07	4.04067e-05	3.91392e-05	4.75683e-05	4.23714e-05	1.98167	0.00384791	0.231173	162.729	7.34633
25928			level4			358.884	265.8	NEG									8.76512e-07	1.51842e-06	1.1282e-06	1.17438e-06	3.95211e-07	3.9633e-07	6.78808e-07	4.90116e-07	1.77217	0.030772	0.538254	0.417341	-1.2607
25931			level4	Clopidogrel thiol	21.1275008477963	352.88	265.7	NEG									8.10184e-07	1.15913e-06	9.60398e-07	9.76571e-07	3.93584e-07	3.78275e-07	4.7311e-07	4.1499e-07	1.9245	0.00594131	0.280164	0.424946	-1.23465
25933			level4			354.88	265.7	NEG									1.35192e-06	1.6134e-06	1.68477e-06	1.55003e-06	1.13669e-06	8.5034e-07	9.14101e-07	9.67044e-07	1.78408	0.011937	0.364326	0.623887	-0.680643
25941			level4			126.949	265.2	NEG									5.37342e-07	5.34771e-07	5.2751e-07	5.33208e-07	3.09863e-07	1.20118e-07	8.61245e-09	1.46198e-07	1.35424	0.047801	0.628826	0.274185	-1.86678
25944			level4			170.939	265.2	NEG									3.69964e-07	3.23725e-07	3.17378e-07	3.37022e-07	9.66691e-07	1.20199e-06	1.06667e-06	1.07845e-06	1.96773	0.000453797	0.112381	3.19994	1.67804
25951			level4			232.939	265	NEG									4.35619e-06	4.53209e-06	5.03286e-06	4.64038e-06	2.46612e-06	1.7899e-06	1.31123e-06	1.85575e-06	1.83206	0.00206582	0.189001	0.399913	-1.32224
26023			level4			428.027	264	NEG									7.45338e-08	5.22108e-08	6.34137e-08	6.33861e-08	1.30948e-06	1.02663e-06	1.79088e-06	1.37566e-06	1.98168	0.0276195	0.513287	21.7029	4.43982
26078			level4			199.881	263.8	NEG									1.0476e-06	8.40151e-07	8.77491e-07	9.21748e-07	6.1617e-07	4.54632e-07	5.61102e-07	5.43968e-07	1.81283	0.00896725	0.321435	0.590148	-0.760851
26136			level4			323.924	263.8	NEG									2.92239e-07	5.99796e-07	2.98854e-07	3.96963e-07	9.99635e-07	9.42983e-07	1.01854e-06	9.87054e-07	1.76151	0.00475093	0.25607	2.48651	1.31412
26194			level4	Lappaol F	23.1920255673979	713.764	263.8	NEG									7.37468e-07	7.18372e-07	6.6424e-07	7.06693e-07	5.00343e-07	4.57267e-07	4.66757e-07	4.74789e-07	1.95	0.000814233	0.136749	0.671846	-0.573798
26216			level4			298.823	263.6	NEG									3.86989e-07	3.73432e-07	4.67092e-07	4.09171e-07	2.44475e-07	2.43985e-07	2.60045e-07	2.49502e-07	1.89343	0.00578091	0.277493	0.609773	-0.713655
26238			level4			419.016	263.5	NEG									5.09564e-08	4.59499e-08	2.95634e-08	4.21566e-08	1.12219e-06	1.0179e-06	1.17064e-06	1.10357e-06	1.97718	0.00149562	0.168051	26.178	4.71028
26250			level4			259.872	263.4	NEG									7.02361e-07	7.13722e-07	6.47939e-07	6.88007e-07	4.65728e-06	4.7612e-06	8.18398e-06	5.86749e-06	1.9568	0.0465332	0.624085	8.52824	3.09225
26280			level4			471.757	262.9	NEG									7.00728e-09	8.24047e-09	2.05339e-07	7.3529e-08	2.64845e-07	2.68626e-07	3.40676e-07	2.91382e-07	1.54448	0.0363719	0.572528	3.96282	1.98653
26282			level4	PE(14:1(9Z)/18:2(10E,12Z)+=O(9))	-14.0352932604946	698.89	262.9	NEG									3.75168e-07	4.58774e-07	3.72217e-07	4.02053e-07	1.42585e-07	1.85439e-07	1.44685e-07	1.5757e-07	1.9592	0.0015061	0.168379	0.391913	-1.3514
26289			level4			330.06	262.1	NEG									1.21661e-07	2.54016e-08	4.68527e-08	6.46384e-08	6.21376e-06	4.82536e-06	8.61351e-06	6.55088e-06	1.96043	0.0278166	0.515376	101.346	6.66315
26293			level4			275.888	261.7	NEG									1.43171e-07	4.55594e-07	2.78253e-07	2.92339e-07	9.00273e-07	9.52484e-07	6.41396e-07	8.31384e-07	1.6703	0.0150685	0.409883	2.8439	1.50787
26294			level4			558.063	261.5	NEG									3.97423e-07	2.6004e-07	3.07112e-07	3.21525e-07	5.43663e-07	6.12896e-07	9.53376e-07	7.03312e-07	1.74495	0.0453243	0.619644	2.18742	1.12923
26301			level4			318.02	260.7	NEG									2.15465e-07	2.4323e-07	1.88027e-07	2.15574e-07	3.63874e-07	4.30277e-07	5.25744e-07	4.39965e-07	1.8432	0.0106313	0.347004	2.0409	1.02921
26325			level4			204	259.1	NEG									7.01373e-06	5.5224e-06	4.87902e-06	5.80505e-06	2.95456e-06	3.22991e-06	3.00276e-06	3.06241e-06	1.89196	0.0470016	0.625209	0.527543	-0.92264
26332			level4			515.905	259	NEG									8.70591e-08	1.29309e-07	8.93984e-08	1.01922e-07	1.911e-07	1.43605e-07	2.08981e-07	1.81229e-07	1.70306	0.0292106	0.524768	1.7781	0.83034
26335			level4			257.932	258.9	NEG									2.38533e-06	2.164e-06	2.35171e-06	2.30035e-06	1.48627e-06	1.37175e-06	1.55003e-06	1.46935e-06	1.93801	0.0006528	0.123036	0.638751	-0.646674
26375			level4			250.945	258.3	NEG									5.8403e-07	3.70572e-07	5.79635e-07	5.11412e-07	1.31506e-07	2.57885e-07	2.33982e-07	2.07791e-07	1.74341	0.0194912	0.453428	0.406308	-1.29935
26386			level4			278	258	NEG									3.38078e-06	4.23552e-06	3.09256e-06	3.56962e-06	6.64286e-06	9.15746e-06	6.45772e-06	7.41935e-06	1.81977	0.0146909	0.404515	2.07847	1.05552
26394			level4	Tetrachlorvinphos	23.1625267993855	364.963	257.8	NEG									1.73086e-06	1.46955e-06	1.68695e-06	1.62912e-06	1.11643e-06	1.44556e-06	1.11407e-06	1.22535e-06	1.64197	0.0416958	0.599403	0.752158	-0.410893
26404			level4			279.914	257.5	NEG									2.33735e-06	2.12886e-06	1.97675e-06	2.14766e-06	1.69024e-06	1.12544e-06	1.69432e-06	1.50333e-06	1.55487	0.0405804	0.594947	0.699986	-0.514601
26447			level4	PE(14:1(9Z)/14:1(9Z))	-21.08730162515	630.8	256.3	NEG									1.01605e-07	8.24047e-09	6.86913e-09	3.8905e-08	1.34339e-07	1.24188e-07	1.64791e-07	1.41106e-07	1.51933	0.0384832	0.583724	3.62694	1.85875
26458			level4	meclocycline	12.3232746870675	475.869	255.7	NEG									1.03423e-07	1.66136e-07	2.39899e-07	1.6982e-07	3.3127e-07	3.35362e-07	2.92528e-07	3.1972e-07	1.63596	0.0229259	0.480039	1.8827	0.912807
26463			level4			253.011	255.4	NEG									7.49285e-07	3.41421e-07	3.21788e-07	4.70831e-07	9.72355e-07	9.60595e-07	1.4088e-06	1.11392e-06	1.66778	0.0338729	0.559881	2.36585	1.24236
26469			level4			506.977	255.2	NEG									7.00728e-09	2.04032e-08	6.86913e-09	1.14265e-08	2.51755e-07	1.97701e-07	1.46227e-07	1.98561e-07	1.91484	0.0234928	0.483565	17.3772	4.11913
26485			level4			422	254.7	NEG									1.17614e-07	7.48372e-08	3.75547e-08	7.66686e-08	8.32843e-07	8.53854e-07	1.05741e-06	9.14703e-07	1.9149	0.000370018	0.107217	11.9306	3.5766
26505			level4			384.044	254.1	NEG									9.93733e-07	1.45731e-06	9.64245e-07	1.13843e-06	2.34113e-07	2.91086e-07	3.65218e-07	2.96806e-07	1.94357	0.00684696	0.29015	0.260715	-1.93945
26507			level4			406.026	254.1	NEG									2.37916e-08	7.06246e-08	1.97582e-08	3.80581e-08	9.74878e-07	1.1327e-06	1.74933e-06	1.28564e-06	1.92033	0.0335166	0.556584	33.7809	5.07813
26508			level4			419.026	254.1	NEG									5.19632e-07	3.73566e-07	3.53547e-07	4.15582e-07	7.48591e-07	7.13441e-07	7.94059e-07	7.5203e-07	1.84378	0.00420506	0.242814	1.80959	0.855659
26515			level4			255.013	253.8	NEG									8.4801e-07	2.99156e-07	3.50424e-07	4.99197e-07	2.06096e-06	2.45644e-06	1.27089e-06	1.92943e-06	1.76668	0.0214406	0.467623	3.86507	1.9505
26517			level4			322.053	253.7	NEG									6.41637e-08	8.05398e-08	3.33018e-08	5.93351e-08	1.36492e-06	1.52816e-06	2.33858e-06	1.74389e-06	1.94661	0.0302607	0.533067	29.3904	4.87728
26573			level4			229.998	251.5	NEG									1.92999e-06	2.02732e-06	1.37537e-06	1.77756e-06	6.13086e-07	5.87424e-07	1.17709e-06	7.92533e-07	1.72958	0.0244233	0.490314	0.445854	-1.16536
26580			level4			251.943	251.1	NEG									9.52192e-07	8.39037e-07	8.95144e-07	8.95458e-07	1.91632e-07	1.5367e-07	4.1282e-07	2.52707e-07	1.82107	0.00180187	0.180138	0.28221	-1.82516
26582			level4	Butefine hydrochloride	21.9722593375788	352.929	251.1	NEG									1.13391e-06	7.57757e-07	5.52136e-07	8.14602e-07	2.0781e-07	1.39727e-07	3.78965e-07	2.42167e-07	1.73738	0.0361893	0.571648	0.297283	-1.75009
26588			level4			312	250.8	NEG									4.38056e-07	4.88759e-07	3.63667e-07	4.3016e-07	1.16556e-07	7.27829e-08	1.31004e-07	1.06781e-07	1.91877	0.00131156	0.15965	0.248235	-2.01022
26592			level4			267.963	250.6	NEG									4.80965e-07	4.61142e-07	1.49875e-07	3.63994e-07	7.57155e-07	6.74637e-07	9.20956e-07	7.84249e-07	1.44995	0.0314136	0.541064	2.15457	1.1074
26593			level4			355.914	250.6	NEG									1.41761e-07	2.61449e-07	1.40011e-07	1.81074e-07	6.82898e-09	6.49032e-09	8.61245e-09	7.31058e-09	1.98276	0.0495199	0.634107	0.0403735	-4.63045
26597			level4			295.968	250.4	NEG									7.77446e-07	4.31972e-07	6.41976e-07	6.17131e-07	7.94414e-08	1.5542e-07	3.24751e-07	1.86538e-07	1.67048	0.0254753	0.497442	0.302266	-1.72611
26606			level4			270.937	250	NEG									1.47164e-07	2.83424e-07	1.88572e-07	2.06387e-07	5.86096e-07	5.71003e-07	5.7711e-07	5.7807e-07	1.85942	0.010866	0.350105	2.8009	1.48589
26608			level4	Dacthal	-24.7719483005091	330.949	250	NEG									1.32213e-06	1.02054e-06	1.11252e-06	1.15173e-06	4.3265e-07	7.96722e-07	4.20129e-07	5.49834e-07	1.74604	0.0168135	0.425279	0.477398	-1.06673
26737			level4	2,6-Dichloro-4'-biphenylol	11.6128454818714	238.093	247.8	NEG									1.7902e-05	2.1988e-05	1.64514e-05	1.87805e-05	3.58278e-06	4.43437e-06	8.13935e-06	5.3855e-06	1.87177	0.00349099	0.224536	0.286761	-1.80208
26806			level4			442.086	247.4	NEG									1.62423e-07	7.81175e-08	1.24199e-07	1.2158e-07	2.6951e-07	2.2572e-07	3.97628e-07	2.97619e-07	1.73321	0.036719	0.575271	2.44794	1.29157
26973			level4			379.945	245.6	NEG									3.13549e-07	2.85941e-07	4.29389e-07	3.42959e-07	1.30098e-07	1.47602e-07	1.22591e-07	1.33431e-07	1.89923	0.00929606	0.323325	0.389056	-1.36195
26985			level4			118.998	245.5	NEG									3.61372e-06	4.25977e-06	3.69623e-06	3.85658e-06	1.33739e-06	1.28122e-06	1.89292e-06	1.50384e-06	1.92862	0.00112255	0.153064	0.389942	-1.35867
27005			level4			312.998	245.5	NEG									6.86556e-07	1.30432e-06	7.51186e-07	9.1402e-07	2.16928e-06	1.86636e-06	3.50157e-06	2.51241e-06	1.72731	0.0413651	0.598081	2.74874	1.45877
27209			level4			245.077	245.2	NEG									9.197e-07	7.44804e-07	6.44643e-07	7.69715e-07	1.72704e-06	1.1213e-06	2.02377e-06	1.62404e-06	1.74392	0.0369642	0.577371	2.10992	1.07719
27251			level4	Pyridaben	-16.5055136207257	363.919	245.1	NEG									1.23552e-07	1.49679e-07	1.88427e-07	1.53886e-07	2.13099e-07	2.62318e-07	3.43509e-07	2.72975e-07	1.66808	0.0484967	0.631542	1.77388	0.826906
27296			level4			282.03	245	NEG									2.87346e-06	3.01509e-06	2.72666e-06	2.87174e-06	4.33775e-07	5.60879e-07	1.08224e-06	6.92299e-07	1.88649	0.000534712	0.117402	0.241073	-2.05246
27314			level4			361.92	245	NEG									8.1254e-08	1.96023e-07	1.18264e-07	1.31847e-07	2.89651e-07	2.95389e-07	4.8849e-07	3.57843e-07	1.68649	0.0372375	0.578613	2.71408	1.44046
27319			level4			427.211	245	NEG									5.984e-07	9.73974e-07	8.17914e-07	7.96762e-07	5.22677e-07	4.53338e-07	4.40175e-07	4.72063e-07	1.71355	0.044042	0.613315	0.592477	-0.75517
27411			level4			286.054	244.1	NEG									9.3975e-08	2.36293e-07	6.51406e-08	1.31803e-07	5.47043e-07	2.82798e-07	7.08973e-07	5.12938e-07	1.64432	0.0476717	0.628826	3.89171	1.9604
27419			level4			697.46	243	NEG									4.3688e-07	6.24937e-07	3.84739e-07	4.82186e-07	6.82898e-09	6.49032e-09	8.61245e-09	7.31058e-09	1.99192	0.022785	0.478724	0.0151613	-6.04346
27431			level4			364.89	241.9	NEG									2.85487e-07	2.17189e-07	2.3378e-07	2.45485e-07	1.49848e-07	1.26251e-07	1.05039e-07	1.27046e-07	1.83387	0.00819466	0.309067	0.51753	-0.950286
27433			level4			204	241.8	NEG									2.27166e-06	2.0383e-06	1.42155e-06	1.9105e-06	1.11402e-06	1.07135e-06	1.23485e-06	1.14007e-06	1.74027	0.0406179	0.594947	0.59674	-0.744827
27437			level4			271	241.7	NEG									3.65963e-06	3.72939e-06	4.19849e-06	3.8625e-06	2.025e-06	2.39296e-06	8.61245e-09	1.47552e-06	1.07224	0.0348467	0.565121	0.382013	-1.38831
27445			level4			352.981	241.6	NEG									1.75294e-07	1.85228e-07	1.4814e-07	1.69554e-07	3.18009e-08	7.4842e-08	6.55931e-08	5.7412e-08	1.831	0.00282414	0.209712	0.338606	-1.56232
27458			level4	Tribromobisphenol A	2.5304613478975	463.968	241.2	NEG									7.2976e-08	8.24047e-09	7.31336e-08	5.145e-08	1.37754e-07	1.24903e-07	1.85626e-07	1.49428e-07	1.43564	0.0261353	0.502362	2.90433	1.53821
27487			level4			314.962	240.6	NEG									5.432e-07	5.88232e-07	5.10001e-07	5.47145e-07	3.8899e-07	4.50563e-07	4.19753e-07	4.19769e-07	1.85971	0.0114955	0.358669	0.767199	-0.382328
27494			level4			218.964	240.3	NEG									1.2696e-06	1.46873e-06	1.29599e-06	1.34478e-06	3.02896e-07	1.22837e-07	1.03691e-06	4.87546e-07	1.4791	0.0402322	0.593369	0.362548	-1.46376
27496			level4			350.03	240.2	NEG									5.10298e-06	6.27954e-06	4.54853e-06	5.31035e-06	1.10068e-06	3.81702e-07	1.02624e-06	8.36205e-07	1.86328	0.00132209	0.16044	0.157467	-2.66688
27507			level4			281.012	239.7	NEG									1.28143e-06	1.37041e-06	9.92979e-07	1.21494e-06	6.55924e-07	6.46266e-07	7.07477e-07	6.69889e-07	1.90557	0.00917452	0.322394	0.551377	-0.858889
27545			level4			358.999	238.7	NEG									5.04006e-07	3.41894e-07	2.99902e-07	3.81934e-07	4.43931e-08	1.11275e-07	1.86105e-07	1.13924e-07	1.689	0.0227926	0.478724	0.298283	-1.74525
27553			level4			172.954	238.4	NEG									7.1873e-07	5.90636e-07	1.1097e-06	8.06355e-07	1.44497e-06	1.49755e-06	2.11154e-06	1.68469e-06	1.74389	0.0294845	0.527464	2.08926	1.06299
27555			level4			217.961	238.4	NEG									9.19059e-06	1.00825e-05	9.48863e-06	9.58724e-06	1.14451e-05	1.21483e-05	1.2311e-05	1.19681e-05	1.8756	0.00309911	0.215874	1.24834	0.320012
27559			level4			236.932	238.4	NEG									3.16521e-06	2.80246e-06	3.25067e-06	3.07278e-06	4.4873e-06	4.30201e-06	5.24664e-06	4.67865e-06	1.88779	0.00739297	0.301232	1.52261	0.606548
27561			level4			280.957	238.4	NEG									1.91939e-06	1.65225e-06	2.07787e-06	1.88317e-06	2.97109e-06	2.9805e-06	2.83836e-06	2.92998e-06	1.92694	0.00138448	0.164237	1.55588	0.637728
27564			level4			302.939	238.4	NEG									2.83125e-06	3.56368e-06	3.72594e-06	3.37362e-06	4.85883e-06	4.88093e-06	5.45079e-06	5.06352e-06	1.81497	0.00737968	0.301232	1.50091	0.585842
27566			level4			310.948	238.4	NEG									2.76927e-06	4.62877e-06	2.8609e-06	3.41964e-06	5.18997e-06	5.01515e-06	5.56461e-06	5.25658e-06	1.56466	0.04272	0.606148	1.53717	0.620277
27572			level4			328.921	238.4	NEG									1.14764e-06	1.06812e-06	1.27785e-06	1.16454e-06	1.50381e-06	2.25906e-06	2.57492e-06	2.1126e-06	1.69779	0.0428192	0.606422	1.81411	0.859262
27574			level4			329.919	238.4	NEG									9.14366e-07	1.5722e-06	1.21049e-06	1.23235e-06	2.27835e-06	2.06969e-06	2.85407e-06	2.4007e-06	1.7386	0.0180101	0.43937	1.94807	0.962044
27579			level4			370.969	238.4	NEG									8.45372e-07	1.12487e-06	9.4201e-07	9.7075e-07	1.46363e-06	1.94523e-06	2.45304e-06	1.95397e-06	1.7523	0.0296949	0.528534	2.01284	1.00923
27583			level4			395.923	238.4	NEG									2.64043e-06	4.19938e-06	2.78397e-06	3.20793e-06	5.18705e-06	4.91772e-06	6.13964e-06	5.41481e-06	1.68096	0.0236416	0.483565	1.68794	0.755268
27584			level4			397.924	238.4	NEG									9.72462e-07	1.04279e-06	1.06552e-06	1.02693e-06	1.34994e-06	1.30265e-06	1.3019e-06	1.31817e-06	1.94611	0.000828295	0.136749	1.2836	0.360201
27595			level4			480.903	238.4	NEG									1.22422e-06	1.88173e-06	1.47914e-06	1.52836e-06	2.40507e-06	2.14752e-06	3.21922e-06	2.5906e-06	1.64734	0.0473749	0.626882	1.69502	0.761303
27608			level4			357.968	238.2	NEG									2.06022e-06	2.75994e-06	1.86581e-06	2.22865e-06	3.63064e-06	3.8642e-06	5.36161e-06	4.28549e-06	1.7374	0.0274887	0.512419	1.9229	0.943286
27611			level4	4H-Pyrido(4',3':4,5)thieno(3,2-f)(1,2,4)triazolo(4,3-a)(1,4)diazepine, 7,8,9,10-tetrahydro-6-(2-chlorophenyl)-9-(cyclopropylcarbonyl)-1,4-dimethyl-, (S)-	-16.8670486979223	450.955	238.2	NEG									9.36349e-07	1.6115e-06	7.46705e-07	1.09818e-06	2.68119e-06	1.94366e-06	3.2628e-06	2.62922e-06	1.67885	0.0297843	0.529342	2.39415	1.25951
27614			level4			75.0336	238	NEG									9.77317e-07	1.34525e-06	9.82347e-07	1.10164e-06	2.13797e-06	2.11048e-06	3.62421e-06	2.62422e-06	1.76795	0.0416244	0.599032	2.38211	1.25224
27630			level4			257.015	238	NEG									4.38484e-06	3.43019e-06	2.66843e-06	3.49449e-06	5.69133e-06	6.48891e-06	7.80402e-06	6.66142e-06	1.74594	0.0160912	0.41971	1.90626	0.930748
27637			level4			290.965	238	NEG									2.94391e-06	2.4371e-06	2.96462e-06	2.78188e-06	4.75799e-06	5.76225e-06	8.31787e-06	6.27937e-06	1.8166	0.0311497	0.538788	2.25724	1.17456
27638			level4			291.963	238	NEG									2.27803e-06	3.38266e-06	2.45069e-06	2.70379e-06	6.06092e-06	5.28545e-06	9.09975e-06	6.81537e-06	1.80392	0.0275704	0.512598	2.52067	1.33381
27642			level4			333.013	238	NEG									1.42377e-06	1.91552e-06	1.56635e-06	1.63522e-06	2.76875e-06	2.54345e-06	3.7387e-06	3.01697e-06	1.77938	0.0248804	0.49453	1.845	0.883618
27643			level4			335.988	238	NEG									2.24894e-06	2.5817e-06	2.04447e-06	2.2917e-06	4.6152e-06	4.46004e-06	5.61251e-06	4.89592e-06	1.91365	0.00270465	0.205774	2.13637	1.09516
27663			level4	Propiomazine hydrochloride	15.3248512441795	375.942	237.9	NEG									5.36563e-07	4.20161e-07	5.55753e-07	5.04159e-07	6.49578e-07	1.10221e-06	1.05902e-06	9.36935e-07	1.66785	0.0450496	0.619179	1.85841	0.89407
27664			level4			391.018	237.9	NEG									2.27599e-07	4.69141e-06	3.15224e-06	2.69042e-06	1.00658e-05	1.11026e-05	1.9034e-05	1.34008e-05	1.46627	0.0264761	0.503685	4.98094	2.31642
27665			level4			392.021	237.9	NEG									2.99393e-07	6.04832e-07	2.67973e-07	3.90733e-07	1.32025e-06	1.33637e-06	2.12783e-06	1.59482e-06	1.8141	0.0138086	0.394382	4.08161	2.02914
27710			level4	Hexacosanoyl carnitine	-24.863972764136	538.853	233.6	NEG									2.33658e-08	1.20006e-07	1.00563e-07	8.13116e-08	1.72684e-07	1.63826e-07	1.85352e-07	1.73954e-07	1.35392	0.0372512	0.578613	2.13935	1.09717
27784			level4			346.907	233.1	NEG									1.30073e-07	8.86729e-08	1.4417e-07	1.20972e-07	2.19783e-07	1.91183e-07	1.6585e-07	1.92272e-07	1.67838	0.0353029	0.566788	1.58939	0.668476
27819			level4	Ioxynil	-22.1706498921394	369.898	232.6	NEG									1.79538e-07	3.35497e-07	1.2167e-07	2.12235e-07	7.26997e-07	9.82395e-07	9.22823e-07	8.77405e-07	1.80688	0.00266676	0.205408	4.13412	2.04758
27825			level4	Sodium sesquicarbonate	0.934450864622044	187.981	232.1	NEG									3.10493e-07	3.50815e-07	3.14172e-07	3.2516e-07	9.94555e-08	2.68928e-07	1.70861e-07	1.79748e-07	1.55382	0.0457704	0.620889	0.552799	-0.855172
27830			level4	Tridodecylamine	-1.19428170104287	520.98	232	NEG									3.12382e-08	1.67331e-07	6.3358e-08	8.73092e-08	1.89023e-07	2.5758e-07	2.27966e-07	2.24857e-07	1.48357	0.0393469	0.589512	2.57541	1.3648
27833			level4			515.031	231.9	NEG									4.96122e-08	2.25686e-07	1.65908e-07	1.47069e-07	3.46819e-07	3.57323e-07	3.23843e-07	3.42662e-07	1.46452	0.0205397	0.462017	2.32994	1.2203
27837			level4			436.003	231.8	NEG									6.61003e-08	7.61803e-08	4.92239e-08	6.38348e-08	1.52138e-07	1.68582e-07	1.06788e-07	1.42503e-07	1.78231	0.0172838	0.431286	2.23237	1.15857
27841			level4			548.979	231.8	NEG									2.39555e-08	5.98822e-08	7.12998e-08	5.17125e-08	1.45708e-07	1.16991e-07	1.50062e-07	1.37587e-07	1.68106	0.00822778	0.30987	2.66061	1.41176
27855			level4			338.026	231.6	NEG									8.02294e-07	6.53201e-07	7.93772e-07	7.49755e-07	9.9913e-07	1.1424e-06	1.21197e-06	1.11783e-06	1.83103	0.00965319	0.329975	1.49093	0.576215
27856			level4			420.028	231.6	NEG									3.86476e-07	3.16613e-07	3.36358e-07	3.46482e-07	6.16487e-07	5.90369e-07	6.12041e-07	6.06299e-07	1.95642	0.000310417	0.099415	1.74987	0.807248
27857			level4			423.004	231.6	NEG									3.90721e-07	1.60397e-07	3.57741e-07	3.02953e-07	5.19366e-07	5.12797e-07	6.75782e-07	5.69315e-07	1.55176	0.0408835	0.596419	1.87922	0.910134
27875			level4			357.029	231.5	NEG									2.39734e-07	2.71554e-07	1.89777e-07	2.33688e-07	8.75989e-08	1.407e-07	1.28831e-07	1.19043e-07	1.80924	0.0162571	0.420954	0.50941	-0.9731
27879			level4			394.998	231.5	NEG									3.17407e-07	3.99533e-07	2.79819e-07	3.32253e-07	4.12754e-07	4.46478e-07	4.88204e-07	4.49145e-07	1.54783	0.048121	0.630761	1.35182	0.4349
27889			level4			535.103	231.5	NEG									7.42273e-08	5.50362e-08	9.05948e-08	7.32861e-08	1.43337e-07	2.4967e-07	3.41377e-07	2.44795e-07	1.77794	0.0419648	0.601646	3.34026	1.73996
27900			level4			373.007	231.3	NEG									1.48294e-07	1.13564e-07	1.15448e-07	1.25768e-07	2.04235e-07	2.06107e-07	1.9201e-07	2.00784e-07	1.86997	0.00345414	0.223696	1.59646	0.674874
27909			level4			524.023	231.3	NEG									1.09529e-07	1.58525e-07	1.24651e-07	1.30902e-07	2.64151e-07	2.49939e-07	2.22694e-07	2.45595e-07	1.85505	0.00373494	0.230213	1.87618	0.907798
27911			level4	Cer(d18:1/18:0)	9.67676160130343	564.952	231.3	NEG									7.52399e-08	1.51923e-07	1.466e-07	1.24588e-07	1.97663e-07	2.51663e-07	3.32447e-07	2.60591e-07	1.60107	0.0425358	0.605552	2.09163	1.06462
27936			level4			382.911	229.9	NEG									1.21294e-07	1.19797e-07	1.44854e-07	1.28648e-07	1.73697e-07	1.91635e-07	2.07388e-07	1.90907e-07	1.85503	0.00796805	0.306109	1.48394	0.569435
28009			level4			116.972	228	NEG									2.77094e-05	2.7687e-05	2.44432e-05	2.66132e-05	1.95173e-06	2.14304e-05	3.317e-06	8.89972e-06	1.52627	0.0497977	0.63488	0.33441	-1.58031
28024			level4	4-[[(2R)-1-(1-Benzothiophene-3-carbonyl)-2-methylazetidine-2-carbonyl]-[(3-chlorophenyl)methyl]amino]butanoic acid	13.1476288660001	483.999	228	NEG									3.53282e-07	4.03623e-07	3.36097e-07	3.64334e-07	6.82898e-09	2.8164e-07	8.61245e-09	9.90273e-08	1.51008	0.0470283	0.625209	0.271804	-1.87936
28055			level4			419.114	227.7	NEG									1.56882e-06	1.89661e-06	1.50861e-06	1.65801e-06	6.33524e-07	8.19301e-07	1.36063e-06	9.37817e-07	1.61914	0.0445632	0.615888	0.565627	-0.822077
28065			level4			264.998	227.5	NEG									1.87299e-06	2.81082e-06	1.63328e-06	2.1057e-06	1.00741e-07	7.5183e-08	2.58095e-07	1.44673e-07	1.92322	0.0293747	0.525942	0.0687055	-3.86343
28071			level4			558.178	227.5	NEG									7.00728e-09	3.40215e-08	2.76161e-08	2.28816e-08	1.47157e-07	1.84125e-07	1.2853e-07	1.53271e-07	1.78493	0.00203331	0.188144	6.69842	2.74382
28077			level4			195.051	227	NEG									3.95144e-06	5.52371e-06	3.59116e-06	4.35543e-06	1.27952e-06	1.09098e-06	3.18089e-06	1.85046e-06	1.61759	0.0485622	0.631542	0.424863	-1.23493
28087			level4			506.857	226.9	NEG									7.00728e-09	8.24047e-09	5.77427e-08	2.43301e-08	1.82484e-07	1.49871e-07	7.75389e-08	1.36631e-07	1.6905	0.0332776	0.554562	5.61571	2.48947
28093			level4			307.963	226.5	NEG									5.73812e-07	1.36597e-06	7.07622e-07	8.82469e-07	1.75243e-06	2.03213e-06	3.18477e-06	2.32311e-06	1.64977	0.0454947	0.619913	2.63251	1.39644
28098			level4			390.853	226.4	NEG									6.25523e-08	2.4293e-08	6.86913e-09	3.12382e-08	2.28772e-07	1.22642e-07	2.00297e-07	1.83904e-07	1.66873	0.0129153	0.380174	5.88715	2.55757
28099			level4	CDP	-13.9477409887841	402.163	226.4	NEG									2.31443e-07	3.73417e-07	2.82431e-07	2.95764e-07	6.82898e-09	6.49032e-09	3.00617e-08	1.44603e-08	1.90759	0.00264293	0.204433	0.0488915	-4.35427
28103			level4			362.997	225.9	NEG									5.97013e-07	1.00607e-06	5.3106e-07	7.11381e-07	8.44806e-08	1.72988e-08	2.72291e-07	1.2469e-07	1.60237	0.0246114	0.491163	0.175279	-2.51228
28110			level4	Armillarinin	20.5976736584378	463.938	225.7	NEG									2.54957e-07	2.44827e-07	2.61112e-07	2.53632e-07	1.42597e-07	1.2385e-07	1.41142e-07	1.35863e-07	1.95745	0.000104843	0.0603484	0.53567	-0.900585
28111			level4			488.979	225.6	NEG									9.59496e-07	1.19704e-06	1.02133e-06	1.05929e-06	4.4941e-07	2.4975e-07	4.05542e-07	3.68234e-07	1.86794	0.00178321	0.180138	0.347623	-1.5244
28120			level4			548.917	225.3	NEG									2.7012e-07	3.77339e-07	3.07661e-07	3.18373e-07	7.93598e-08	2.26087e-08	1.36703e-07	7.95573e-08	1.6452	0.00630946	0.285409	0.249887	-2.00065
28122			level4			341.006	225.2	NEG									9.93773e-07	1.29762e-06	9.2473e-07	1.07204e-06	2.51489e-08	3.81963e-08	1.49555e-07	7.09666e-08	1.88794	0.00117032	0.156014	0.0661977	-3.91708
28124			level4			565.032	225.1	NEG									4.87353e-07	1.24735e-06	6.96538e-07	8.10413e-07	6.19974e-08	2.94636e-08	2.62772e-07	1.18078e-07	1.70455	0.0437824	0.611847	0.145701	-2.77892
28132			level4			327.97	224.9	NEG									1.10438e-06	4.84058e-07	1.09025e-06	8.92894e-07	8.92274e-08	3.82538e-08	3.43034e-07	1.56838e-07	1.6364	0.0308079	0.538254	0.175652	-2.50921
28133			level4			375.034	224.9	NEG									8.57744e-07	1.33501e-06	1.15463e-06	1.1158e-06	2.51883e-07	2.5659e-07	4.15496e-07	3.0799e-07	1.90745	0.00563385	0.273864	0.276026	-1.85712
28134			level4			376.031	224.9	NEG									7.96646e-08	8.75991e-08	1.18235e-07	9.51661e-08	1.34436e-07	2.61238e-07	2.72616e-07	2.22764e-07	1.6687	0.0495782	0.634169	2.34079	1.22699
28141			level4	S-(1,2-Dichlorovinyl)glutathione	-9.75361397566142	401.24	224.8	NEG									2.95944e-07	3.93151e-07	2.93847e-07	3.27648e-07	1.87851e-07	1.31477e-07	2.38806e-07	1.86045e-07	1.65901	0.0348516	0.565121	0.56782	-0.816495
28145			level4			579.152	224.8	NEG									9.38607e-07	9.89268e-07	7.94165e-07	9.07347e-07	5.44121e-07	5.02413e-07	6.00603e-07	5.49046e-07	1.90539	0.00528729	0.268543	0.605111	-0.724728
28155			level4			267.995	224.6	NEG									5.08505e-07	7.59564e-07	3.78534e-07	5.48867e-07	5.26232e-08	2.09665e-08	9.99645e-08	5.78514e-08	1.84589	0.0126349	0.375565	0.105401	-3.24603
28158			level4			294.028	224.6	NEG									1.07714e-07	8.24047e-09	9.86546e-08	7.15363e-08	1.76443e-07	2.67698e-07	2.53007e-07	2.32383e-07	1.42253	0.0194019	0.452093	3.24846	1.69976
28162			level4			374.036	224.6	NEG									2.6185e-07	2.039e-07	3.01471e-07	2.5574e-07	4.42295e-07	7.24457e-07	8.22803e-07	6.63185e-07	1.79596	0.0256407	0.497755	2.5932	1.37473
28167			level4			235.075	224.5	NEG									4.70976e-07	4.0322e-07	4.51233e-07	4.4181e-07	3.46135e-07	3.77467e-07	3.76893e-07	3.66832e-07	1.70835	0.0295462	0.527681	0.830293	-0.268307
28169			level4			317.962	224.5	NEG									1.04937e-06	2.54558e-07	1.0504e-06	7.84774e-07	4.00178e-06	3.68951e-06	5.80649e-06	4.49926e-06	1.80022	0.00641085	0.286167	5.73319	2.51934
28179			level4			325.042	224.4	NEG									9.33326e-07	1.46948e-06	8.60848e-07	1.08789e-06	2.09675e-07	1.49311e-07	2.4306e-07	2.00682e-07	1.93719	0.0413332	0.598081	0.184469	-2.43855
28181			level4			370.078	224.4	NEG									4.02691e-07	5.4291e-07	2.63816e-07	4.03139e-07	2.55105e-08	6.49032e-09	1.24868e-07	5.22896e-08	1.66277	0.0166374	0.423593	0.129706	-2.94668
28183			level4			467.056	224.4	NEG									2.10092e-06	3.98794e-06	1.89963e-06	2.66283e-06	4.064e-07	1.94867e-08	1.1841e-06	5.36661e-07	1.39015	0.0467651	0.624831	0.201538	-2.31088
28187			level4			206.031	224.3	NEG									8.51522e-07	5.45072e-07	7.0248e-07	6.99691e-07	2.47527e-07	9.78453e-08	4.36328e-07	2.60567e-07	1.53737	0.0291797	0.524708	0.372403	-1.42506
28188			level4			290.048	224.3	NEG									1.74434e-06	1.57247e-06	1.37918e-06	1.56533e-06	1.62788e-07	1.01362e-07	4.67193e-07	2.43781e-07	1.82449	0.00102943	0.147761	0.155738	-2.68281
28191			level4			352.972	224.3	NEG									4.79372e-07	7.33984e-07	4.4845e-07	5.53936e-07	7.08044e-08	2.55062e-08	2.19191e-07	1.05167e-07	1.68021	0.0140797	0.396071	0.189855	-2.39703
28198			level4			266.024	224.2	NEG									2.19403e-07	1.67609e-07	2.26752e-07	2.04588e-07	1.17437e-07	6.3904e-08	5.06943e-08	7.73451e-08	1.73091	0.00997589	0.335113	0.378053	-1.40334
28199			level4			280.994	224.2	NEG									1.55266e-06	1.68587e-06	1.14894e-06	1.46249e-06	3.2434e-07	3.42689e-07	7.35786e-07	4.67605e-07	1.8173	0.00904115	0.321435	0.319732	-1.64507
28206			level4			210.025	224.1	NEG									1.1765e-06	1.27281e-06	8.16591e-07	1.08863e-06	5.7723e-07	5.28407e-07	7.01991e-07	6.02543e-07	1.77306	0.0304645	0.535716	0.553485	-0.853385
28211			level4			243.976	224.1	NEG									3.16047e-06	2.38225e-06	3.11208e-06	2.88493e-06	4.26488e-07	3.86545e-07	1.01493e-06	6.09322e-07	1.85487	0.00215149	0.191636	0.211209	-2.24326
28213			level4			287.073	224.1	NEG									3.23736e-06	2.92984e-06	2.15557e-06	2.77426e-06	2.31234e-07	8.16831e-08	4.65321e-07	2.59413e-07	1.84539	0.00179461	0.180138	0.093507	-3.41878
28216			level4			304.054	224.1	NEG									1.13422e-06	1.65891e-06	1.17e-06	1.32104e-06	5.06488e-08	6.49032e-09	1.49486e-07	6.88751e-08	1.76053	0.00199512	0.186165	0.0521368	-4.26155
28217			level4			309	224.1	NEG									5.04992e-06	4.64911e-06	5.78335e-06	5.16079e-06	1.10264e-06	1.56396e-07	1.39396e-06	8.84333e-07	1.63839	0.00102457	0.147761	0.171356	-2.54493
28218			level4			309.067	224.1	NEG									3.45986e-06	5.83853e-06	2.86784e-06	4.05541e-06	5.52374e-07	8.99096e-08	1.98509e-06	8.75793e-07	1.5029	0.0413243	0.598081	0.215957	-2.21119
28219			level4			328.005	224.1	NEG									6.95897e-07	5.70157e-07	4.99586e-07	5.88547e-07	1.26388e-07	3.82763e-08	4.33383e-07	1.99349e-07	1.45009	0.0427841	0.606422	0.338714	-1.56186
28220			level4			343.981	224.1	NEG									1.14028e-06	1.32305e-06	1.17098e-06	1.21144e-06	2.02386e-07	1.0728e-07	7.48461e-07	3.52709e-07	1.60807	0.0144202	0.399443	0.291149	-1.78017
28221			level4			362.952	224.1	NEG									5.17355e-07	3.51945e-07	4.60257e-07	4.43185e-07	8.44806e-08	1.72988e-08	3.04206e-07	1.35329e-07	1.42059	0.0362031	0.571648	0.305354	-1.71144
28222			level4			385.053	224.1	NEG									4.90626e-06	8.18566e-06	5.07213e-06	6.05469e-06	1.06198e-06	2.142e-07	1.90158e-06	1.05925e-06	1.65876	0.0130497	0.382555	0.174948	-2.515
28226			level4			434.975	224.1	NEG									1.06239e-06	1.5104e-06	1.12879e-06	1.23386e-06	1.67686e-07	7.76633e-08	5.83542e-07	2.76297e-07	1.67004	0.0102033	0.337692	0.223929	-2.15889
28227			level4			436.046	224.1	NEG									4.57168e-07	7.04825e-07	3.31924e-07	4.97972e-07	6.82898e-09	6.49032e-09	2.34274e-08	1.22489e-08	1.9472	0.0469673	0.625209	0.0245975	-5.34534
28230			level4			449.045	224.1	NEG									6.7667e-07	1.20808e-06	5.89011e-07	8.24589e-07	1.91897e-08	6.49032e-09	2.0558e-07	7.70867e-08	1.68907	0.0214441	0.467623	0.093485	-3.41912
28232			level4			493.119	224.1	NEG									3.41091e-07	3.34849e-07	3.52199e-07	3.42713e-07	6.82898e-09	6.49032e-09	8.61245e-09	7.31058e-09	1.99055	0.000183551	0.0756473	0.0213315	-5.55087
28233			level4			494.929	224.1	NEG									1.11159e-06	6.84349e-07	1.54459e-06	1.11351e-06	2.65121e-07	1.28738e-07	2.72704e-07	2.22188e-07	1.80275	0.0242913	0.489445	0.199538	-2.32526
28237			level4			556.078	224.1	NEG									1.1163e-06	1.5374e-06	9.69193e-07	1.20763e-06	6.82898e-09	6.49032e-09	8.61245e-09	7.31058e-09	1.9932	0.0195325	0.453647	0.00605365	-7.36798
28238			level4			559.052	224.1	NEG									9.2872e-07	1.14359e-06	8.39013e-07	9.7044e-07	6.82898e-09	6.49032e-09	8.61245e-09	7.31058e-09	1.99335	0.00868557	0.316479	0.00753326	-7.05251
28242			level4			603.026	224.1	NEG									3.10445e-07	4.20965e-07	2.27604e-07	3.19671e-07	6.82898e-09	1.80335e-08	8.61245e-09	1.11583e-08	1.97082	0.030999	0.538582	0.0349056	-4.8404
28243			level4			620.903	224.1	NEG									2.02467e-07	2.83177e-07	1.3443e-07	2.06691e-07	2.15937e-08	6.49032e-09	9.63571e-08	4.14804e-08	1.58867	0.0320489	0.545831	0.200688	-2.31698
28244			level4	CE(17:0)	-2.07076042166685	638.08	224.1	NEG									3.48231e-07	5.89558e-07	2.88076e-07	4.08622e-07	6.82898e-09	6.49032e-09	3.66539e-08	1.66577e-08	1.89656	0.0495334	0.634107	0.0407657	-4.6165
28245			level4			641.056	224.1	NEG									3.03603e-07	3.87572e-07	3.64526e-07	3.51901e-07	4.06221e-06	3.93636e-06	5.47681e-06	4.49179e-06	1.98032	0.0137555	0.393966	12.7644	3.67405
28246			level4	Cer(d20:1/22:6(5Z,7Z,10Z,13Z,16Z,19Z)-OH(4))	-4.62270252429865	653.023	224.1	NEG									1.4827e-07	1.98239e-07	1.19732e-07	1.55414e-07	5.87002e-08	6.49032e-09	2.37675e-08	2.96527e-08	1.64108	0.010376	0.341285	0.190798	-2.38988
28247			level4	DG(18:0/20:3(5Z,8Z,11Z)-O(14R,15S)/0:0)	-18.0378535628983	660.002	224.1	NEG									1.94216e-07	1.66335e-07	2.77443e-07	2.12664e-07	6.82898e-09	6.49032e-09	8.61245e-09	7.31058e-09	1.9759	0.0253724	0.496981	0.0343761	-4.86245
28249			level4			185.911	224	NEG									2.44934e-07	2.58426e-07	2.50746e-07	2.51369e-07	6.82898e-09	6.49032e-09	8.61245e-09	7.31058e-09	1.99119	4.16063e-07	0.00300406	0.0290831	-5.10368
28250			level4			244.974	224	NEG									1.81162e-06	1.96602e-06	1.77494e-06	1.85086e-06	7.61414e-07	8.96686e-07	9.53209e-07	8.70436e-07	1.97179	0.000275619	0.0924409	0.470288	-1.08838
28251			level4			248.011	224	NEG									3.2951e-07	3.9438e-07	2.4789e-07	3.23927e-07	4.87825e-06	5.02543e-06	5.66883e-06	5.19083e-06	1.97423	3.87637e-05	0.0434511	16.0247	4.00223
28252			level4			249.046	224	NEG									1.55164e-06	2.80775e-06	1.28081e-06	1.88006e-06	2.001e-07	6.49032e-09	8.05677e-07	3.37422e-07	1.38676	0.0432652	0.60846	0.179474	-2.47815
28253			level4			261.003	224	NEG									1.81462e-06	1.39204e-06	1.86924e-06	1.69197e-06	7.45083e-07	7.56225e-07	1.14649e-06	8.82599e-07	1.76394	0.015618	0.415925	0.52164	-0.938873
28254			level4	2,6-Dichlorophenolindophenol sodium salt	0.953538936023296	289.07	224	NEG									3.31634e-07	3.7595e-07	1.6781e-07	2.91798e-07	6.82898e-09	6.49032e-09	8.61245e-09	7.31058e-09	1.98185	0.0460974	0.622295	0.0250536	-5.31884
28255			level4			347.023	224	NEG									1.82987e-06	3.07082e-06	1.52106e-06	2.14058e-06	2.25306e-07	5.5481e-07	9.46233e-07	5.7545e-07	1.71026	0.0389709	0.587587	0.268828	-1.89524
28256			level4			365.972	224	NEG									1.18981e-06	1.8413e-06	1.23596e-06	1.42236e-06	3.64094e-07	3.44269e-07	6.88625e-07	4.65663e-07	1.83207	0.0158088	0.417728	0.327388	-1.61093
28257			level4			369.076	224	NEG									2.10061e-06	2.23559e-06	1.24919e-06	1.8618e-06	1.17283e-07	4.84967e-07	4.36998e-07	3.46416e-07	1.79293	0.0100522	0.335438	0.186065	-2.42612
28259			level4			377.999	224	NEG									3.90241e-07	1.47062e-07	2.90533e-07	2.75945e-07	1.09777e-06	1.1493e-06	6.52124e-07	9.664e-07	1.7899	0.0162196	0.42047	3.50214	1.80824
28260			level4			386.056	224	NEG									5.12327e-07	6.89534e-07	4.12853e-07	5.38238e-07	6.82898e-09	6.49032e-09	9.77061e-08	3.70084e-08	1.78016	0.00439466	0.246847	0.0687585	-3.86232
28261			level4			401.027	224	NEG									1.41991e-06	2.4932e-06	1.37563e-06	1.76292e-06	1.86254e-07	5.43847e-07	1.99916e-07	3.10006e-07	1.85839	0.0193156	0.451067	0.175848	-2.5076
28264			level4	Azalanstat	9.71392687703673	428.957	224	NEG									1.49669e-06	1.1561e-06	1.55303e-06	1.40194e-06	1.47139e-07	1.14958e-07	8.09536e-07	3.57211e-07	1.62864	0.015502	0.414726	0.254797	-1.97258
28265			level4	Perfluorodecalin	-2.8640000346038	461.072	224	NEG									1.26407e-06	7.17477e-07	8.71782e-07	9.5111e-07	6.82898e-09	6.49032e-09	4.04363e-08	1.79185e-08	1.91723	0.0285813	0.521009	0.0188396	-5.73009
28267			level4			477.05	224	NEG									2.2936e-06	2.34684e-06	2.30355e-06	2.31466e-06	2.31852e-07	1.00238e-07	3.02304e-07	2.11464e-07	1.91742	4.3416e-06	0.0142254	0.0913586	-3.45232
28268			level4			487.177	224	NEG									2.13898e-06	3.98083e-06	1.60123e-06	2.57368e-06	9.75408e-08	6.49032e-09	6.72752e-07	2.58928e-07	1.55747	0.0367161	0.575271	0.100606	-3.31321
28270			level4			496.022	224	NEG									1.19227e-06	9.71827e-07	1.13057e-06	1.09822e-06	6.27249e-08	6.49032e-09	8.17528e-08	5.03227e-08	1.79417	0.000112369	0.0625279	0.045822	-4.44782
28271			level4			510.997	224	NEG									6.7681e-07	2.5877e-07	7.42204e-07	5.59261e-07	3.7211e-08	2.53124e-08	1.62711e-07	7.50781e-08	1.70278	0.0372661	0.578613	0.134245	-2.89706
28273			level4			530.004	224	NEG									5.43716e-07	3.5755e-07	5.25072e-07	4.75446e-07	4.46127e-08	6.49032e-09	8.25672e-08	4.45567e-08	1.71908	0.00241022	0.196813	0.0937156	-3.41557
28274			level4			531.004	224	NEG									3.87201e-07	2.93861e-07	2.21393e-07	3.00818e-07	1.72724e-08	6.49032e-09	2.68802e-08	1.6881e-08	1.90553	0.0259293	0.500431	0.0561168	-4.15542
28275			level4			574.052	224	NEG									1.45624e-07	1.64911e-07	1.42146e-07	1.50894e-07	1.80233e-08	6.49032e-09	2.98543e-08	1.81226e-08	1.84772	0.000170338	0.0756473	0.120102	-3.05767
28276			level4			597.01	224	NEG									6.55736e-07	6.15586e-07	5.72189e-07	6.14504e-07	6.82898e-09	6.49032e-09	8.61245e-09	7.31058e-09	1.99197	0.0015639	0.170958	0.0118967	-6.39329
28277			level4			599.992	224	NEG									3.1972e-07	4.68053e-07	2.9034e-07	3.59371e-07	6.82898e-09	6.49032e-09	8.61245e-09	7.31058e-09	1.99121	0.0235327	0.483565	0.0203427	-5.61934
28278			level4	Pipecuronium	21.5239499264346	601.897	224	NEG									2.11071e-07	1.93118e-07	4.62492e-07	2.88894e-07	6.82898e-09	6.49032e-09	5.6446e-08	2.32551e-08	1.76854	0.0399114	0.592756	0.0804971	-3.63492
28279			level4			662.979	224	NEG									6.37739e-07	4.50287e-07	7.28301e-07	6.05442e-07	6.82898e-09	6.49032e-09	8.61245e-09	7.31058e-09	1.98248	0.0182168	0.44163	0.0120748	-6.37186
28280			level4	PA(14:1(9Z)/22:2(13Z,16Z))	6.26156177079546	697.96	224	NEG									2.61684e-07	2.29251e-07	1.63698e-07	2.18211e-07	6.82898e-09	6.49032e-09	2.47494e-08	1.26896e-08	1.91612	0.00221559	0.191636	0.0581527	-4.10401
28281			level4			228.068	223.9	NEG									1.31649e-06	2.08782e-06	1.15814e-06	1.52082e-06	1.19329e-07	7.13782e-08	3.62738e-07	1.84482e-07	1.83223	0.0113364	0.356691	0.121305	-3.04329
28284			level4			310.071	223.9	NEG									2.13204e-07	4.85834e-07	2.45026e-07	3.14688e-07	6.82898e-09	6.49032e-09	1.18066e-07	4.37952e-08	1.65076	0.0445629	0.615888	0.13917	-2.84508
28286			level4			389.098	223.9	NEG									2.78816e-06	4.1984e-06	2.40986e-06	3.13214e-06	1.71931e-07	1.34677e-07	6.90881e-07	3.32496e-07	1.84377	0.00812804	0.307746	0.106156	-3.23574
28288			level4	Nefazodone	11.2266436940794	469.005	223.9	NEG									4.17007e-07	3.36046e-07	1.04236e-06	5.9847e-07	1.3789e-06	1.49855e-06	1.5687e-06	1.48205e-06	1.68744	0.0184192	0.444135	2.4764	1.30825
28291			level4			576.123	223.9	NEG									1.32303e-07	2.46448e-07	2.22708e-07	2.00486e-07	6.82898e-09	6.49032e-09	8.61245e-09	7.31058e-09	1.97894	0.0308703	0.538582	0.0364642	-4.77737
28296			level4	Chlorquinaldol	7.7897136845174	227.065	223.8	NEG									2.00742e-05	2.94899e-05	1.74567e-05	2.23403e-05	3.01604e-06	9.15722e-07	8.32511e-06	4.08562e-06	1.67504	0.0128716	0.379687	0.182882	-2.45102
28297			level4			246.013	223.8	NEG									6.19849e-06	8.99519e-06	6.22717e-06	7.14028e-06	8.14203e-07	1.43296e-07	1.19319e-06	7.16897e-07	1.76587	0.00276974	0.207706	0.100402	-3.31614
28298			level4			252.021	223.8	NEG									7.78766e-07	1.33063e-06	7.06975e-07	9.38791e-07	5.04735e-08	1.85263e-08	3.58106e-07	1.42369e-07	1.64352	0.023953	0.485616	0.151651	-2.72117
28300			level4			265.02	223.8	NEG									6.01219e-06	8.24977e-06	4.96615e-06	6.40937e-06	5.24369e-07	9.0136e-08	1.34969e-06	6.54732e-07	1.71392	0.00515079	0.264653	0.102152	-3.29121
28302			level4	(4-Hydroxy-3-iodo-5-nitrophenyl)acetic acid	-22.9796744693769	322.027	223.8	NEG									9.07788e-07	1.16248e-06	7.43698e-07	9.3799e-07	4.24192e-07	3.56826e-07	5.91125e-07	4.57381e-07	1.77433	0.0266627	0.504307	0.487618	-1.03618
28304			level4			372.05	223.8	NEG									1.42381e-06	1.166e-06	9.73842e-07	1.18789e-06	1.52792e-07	5.00075e-07	3.0456e-07	3.19143e-07	1.80665	0.00618012	0.284279	0.268664	-1.89612
28306			level4			450.95	223.8	NEG									1.12238e-06	1.29464e-06	1.01642e-06	1.14448e-06	1.92985e-07	2.21043e-07	2.12123e-07	2.08717e-07	1.99326	0.00695905	0.292328	0.182368	-2.45507
28307			level4			495.023	223.8	NEG									1.61841e-06	9.67648e-07	1.81905e-06	1.46837e-06	4.86086e-07	5.03922e-07	3.37876e-07	4.42628e-07	1.82896	0.0173872	0.432732	0.301441	-1.73005
28309			level4			578.001	223.8	NEG									9.44532e-07	9.13247e-07	1.0405e-06	9.66093e-07	4.91722e-08	2.42038e-08	1.69885e-07	8.10871e-08	1.84161	0.000115599	0.0631276	0.083933	-3.57462
28310			level4			581.997	223.8	NEG									2.43249e-07	1.05094e-07	2.78227e-07	2.08857e-07	6.82898e-09	6.49032e-09	3.23932e-08	1.52375e-08	1.82231	0.0224383	0.476927	0.0729567	-3.77682
28311			level4	magnesium-protoporphyrin IX 13-monomethyl ester	3.63992715441618	596.974	223.8	NEG									3.88211e-07	6.08332e-07	4.55734e-07	4.84092e-07	6.82898e-09	6.49032e-09	8.61245e-09	7.31058e-09	1.99088	0.0181327	0.440343	0.0151016	-6.04915
28314			level4			263.977	223.7	NEG									6.34436e-07	3.10516e-07	6.71642e-07	5.38865e-07	4.45583e-08	1.02391e-07	1.76309e-07	1.07753e-07	1.74668	0.023432	0.483565	0.199963	-2.3222
28317			level4			390.102	223.7	NEG									3.82583e-07	4.26881e-07	2.26762e-07	3.45409e-07	6.82898e-09	6.49032e-09	3.21316e-08	1.51503e-08	1.9048	0.0301062	0.532708	0.0438619	-4.51089
28319			level4			489.074	223.7	NEG									4.51363e-07	4.5133e-07	4.34838e-07	4.45844e-07	6.82898e-09	6.49032e-09	8.61245e-09	7.31058e-09	1.99176	0.00012913	0.0662683	0.0163972	-5.93041
28320			level4	3,5-Diiodothyropropionic acid	-0.241929475695155	509.059	223.7	NEG									1.70346e-07	2.07065e-07	1.50924e-07	1.76112e-07	6.82898e-09	6.49032e-09	8.61245e-09	7.31058e-09	1.99144	0.00928989	0.323325	0.0415111	-4.59036
28321			level4			100.933	223.6	NEG									4.03051e-06	4.12159e-06	3.59186e-06	3.91465e-06	5.78141e-07	6.95509e-07	9.69028e-07	7.4756e-07	1.96924	9.36232e-05	0.0568257	0.190964	-2.38862
28322			level4	Dihydroxyfumarate	13.3490014925684	147.066	223.6	NEG									1.46371e-06	1.96212e-06	1.3565e-06	1.59411e-06	4.02459e-07	1.37666e-07	6.27807e-07	3.89311e-07	1.7111	0.00677723	0.288709	0.244218	-2.03376
28323			level4			182.986	223.6	NEG									3.50371e-06	3.57176e-06	3.05252e-06	3.376e-06	1.21751e-06	1.40935e-06	1.94417e-06	1.52368e-06	1.89378	0.00241954	0.196813	0.451327	-1.14775
28325			level4			200.997	223.6	NEG									2.70343e-06	3.15249e-06	2.33384e-06	2.72992e-06	6.8787e-05	7.47853e-05	8.83956e-05	7.73227e-05	1.98261	0.00592766	0.280164	28.3242	4.82396
28327			level4			208.057	223.6	NEG									1.14324e-06	1.36008e-06	8.89562e-07	1.13096e-06	3.38308e-07	3.34974e-07	4.62143e-07	3.78475e-07	1.92971	0.00613056	0.28353	0.334649	-1.57928
28329			level4			243.038	223.6	NEG									4.96388e-06	6.03987e-06	4.61829e-06	5.20735e-06	5.13891e-07	1.71983e-06	1.18276e-06	1.13883e-06	1.85029	0.00180796	0.180138	0.218696	-2.193
28330			level4			244.986	223.6	NEG									1.87713e-06	1.74732e-06	1.45557e-06	1.69334e-06	5.93789e-07	7.24227e-07	8.08139e-07	7.08719e-07	1.94312	0.00211826	0.191565	0.418532	-1.25659
28332			level4			262	223.6	NEG									2.17499e-06	2.36033e-06	1.90446e-06	2.14659e-06	3.63196e-07	8.39519e-07	4.7819e-07	5.60302e-07	1.89845	0.00124769	0.157548	0.261019	-1.93777
28335			level4			312.042	223.6	NEG									1.8726e-06	2.75289e-06	1.70697e-06	2.11082e-06	2.45877e-07	1.8021e-08	9.82207e-07	4.15368e-07	1.4475	0.0176965	0.436615	0.196781	-2.34534
28339			level4			329.086	223.6	NEG									4.19501e-06	6.27178e-06	3.35928e-06	4.60869e-06	3.57068e-08	1.58967e-08	2.61697e-07	1.04434e-07	1.86618	0.034095	0.560685	0.0226601	-5.4637
28340			level4			329.964	223.6	NEG									7.99946e-07	5.23154e-07	6.00754e-07	6.41285e-07	1.46083e-06	1.59196e-06	1.68305e-06	1.57861e-06	1.91846	0.0008601	0.137479	2.46164	1.29962
28344			level4	Perfluoro(methylcyclohexane)	-9.20826727219314	349.045	223.6	NEG									2.54237e-07	2.08894e-07	2.38378e-07	2.33836e-07	3.97242e-08	6.72274e-08	1.34196e-07	8.03826e-08	1.72536	0.00779616	0.305499	0.343756	-1.54054
28345			level4	Tetrachlorosalicylanilide	-21.4334430540255	349.997	223.6	NEG									3.31766e-06	4.38772e-06	2.95818e-06	3.55452e-06	4.74718e-07	8.2458e-08	1.13584e-06	5.64338e-07	1.63919	0.00479356	0.25651	0.158766	-2.65502
28347			level4			373.121	223.6	NEG									1.41345e-06	1.37237e-06	7.28476e-07	1.17143e-06	6.27384e-08	8.69324e-08	1.13887e-07	8.78527e-08	1.96514	0.0389083	0.587566	0.0749961	-3.73704
28348			level4			392.073	223.6	NEG									2.2374e-06	2.7125e-06	1.9754e-06	2.30843e-06	6.82898e-09	6.49032e-09	8.61245e-09	7.31058e-09	1.99363	0.00867409	0.316479	0.0031669	-8.30271
28350			level4			397.019	223.6	NEG									2.69087e-07	3.52545e-07	2.41749e-07	2.87794e-07	2.03058e-06	1.85881e-06	2.24313e-06	2.04418e-06	1.96918	0.000111055	0.0625279	7.10292	2.82841
28351			level4			398.09	223.6	NEG									2.95222e-06	4.33533e-06	2.40741e-06	3.23166e-06	1.28397e-06	1.2194e-06	2.53303e-07	9.18889e-07	1.58037	0.0252325	0.496204	0.28434	-1.81431
28352			level4			399.093	223.6	NEG									2.75384e-07	3.5518e-07	1.63822e-07	2.64795e-07	4.40165e-08	4.33546e-08	9.64162e-08	6.12624e-08	1.83109	0.0249757	0.495051	0.231358	-2.1118
28354			level4			407.071	223.6	NEG									6.4546e-07	4.96928e-07	5.80504e-07	5.74297e-07	2.33837e-08	4.4002e-08	2.23485e-07	9.69569e-08	1.71909	0.00339734	0.22229	0.168827	-2.56638
28355			level4	(Acetyloxy)triphenylstannane	19.4993521891274	408.071	223.6	NEG									4.7616e-07	7.01552e-07	4.35494e-07	5.37735e-07	2.19971e-08	6.49032e-09	2.24022e-08	1.69632e-08	1.93249	0.0239489	0.485616	0.0315456	-4.98642
28357			level4			410.046	223.6	NEG									2.03253e-06	1.57188e-06	2.21952e-06	1.94131e-06	2.05034e-07	6.29466e-08	6.30766e-07	2.99582e-07	1.69737	0.00308971	0.215748	0.15432	-2.69601
28358			level4			411.044	223.6	NEG									1.0459e-06	1.0977e-06	1.00637e-06	1.04999e-06	9.99911e-08	6.49032e-09	2.29539e-07	1.12007e-07	1.59788	0.000178057	0.0756473	0.106674	-3.22871
28361			level4			414.064	223.6	NEG									1.6116e-06	2.59554e-06	1.59006e-06	1.9324e-06	1.36053e-07	1.2123e-07	3.20186e-07	1.9249e-07	1.92556	0.00673724	0.288709	0.0996117	-3.32754
28363			level4	Leptophos	-12.2023381935174	427.053	223.6	NEG									2.70723e-07	4.07876e-07	3.25911e-07	3.34837e-07	2.06179e-08	6.49032e-09	8.61245e-09	1.19069e-08	1.93955	0.0140334	0.395495	0.0355603	-4.81359
28364			level4			430.037	223.6	NEG									3.17031e-07	3.44117e-07	2.93854e-07	3.18334e-07	6.82898e-09	8.15461e-08	2.50093e-07	1.12823e-07	1.33634	0.0488095	0.633137	0.354416	-1.49649
28365			level4			431.942	223.6	NEG									5.12551e-07	5.72366e-07	5.25205e-07	5.36708e-07	1.81879e-08	6.49032e-09	7.63044e-08	3.36609e-08	1.82145	5.83225e-05	0.0488639	0.0627174	-3.99499
28367			level4			435.088	223.6	NEG									7.15552e-07	7.41854e-07	5.89278e-07	6.82228e-07	6.82898e-09	3.68902e-08	5.50874e-08	3.29355e-08	1.88345	0.000189674	0.0756473	0.0482764	-4.37254
28368			level4			445.026	223.6	NEG									2.65425e-07	1.72605e-07	2.68926e-07	2.35652e-07	3.90347e-08	6.49032e-09	7.98466e-08	4.17906e-08	1.59907	0.00698402	0.2928	0.17734	-2.49541
28372			level4			462.076	223.6	NEG									1.75076e-07	7.48779e-08	1.37903e-07	1.29286e-07	6.82898e-09	6.49032e-09	2.58756e-08	1.3065e-08	1.83034	0.0178089	0.437435	0.101055	-3.30679
28374			level4			471.101	223.6	NEG									1.94468e-06	3.21824e-06	1.66754e-06	2.27682e-06	1.09691e-07	4.32624e-08	1.49208e-07	1.00721e-07	1.9289	0.0443986	0.615132	0.0442374	-4.49859
28377			level4			474.076	223.6	NEG									1.89094e-06	2.61783e-06	1.93062e-06	2.14646e-06	4.87563e-08	1.0022e-07	2.22743e-07	1.23906e-07	1.92694	0.00111246	0.153064	0.0577258	-4.11464
28379			level4	Mosapramine	-21.5488341996041	478.052	223.6	NEG									2.49891e-07	1.37633e-07	2.6124e-07	2.16255e-07	6.82898e-09	6.49032e-09	8.61245e-09	7.31058e-09	1.96699	0.0338119	0.559526	0.0338054	-4.8866
28380			level4			480.093	223.6	NEG									1.0836e-06	1.75222e-06	8.79992e-07	1.2386e-06	3.35996e-08	3.16051e-08	1.42564e-07	6.92561e-08	1.89918	0.0448252	0.617706	0.0559147	-4.16063
28383			level4			484.972	223.6	NEG									6.05367e-07	7.03318e-07	7.66254e-07	6.91647e-07	4.34235e-07	3.85167e-07	2.45935e-07	3.55112e-07	1.73642	0.0100938	0.335894	0.51343	-0.96176
28386			level4	Jamaicamide C	-11.6551331743963	490.05	223.6	NEG									6.21608e-07	1.07126e-06	6.52795e-07	7.81886e-07	1.8626e-08	5.80362e-08	2.18572e-08	3.28398e-08	1.9545	0.0346189	0.563252	0.0420007	-4.57344
28387			level4			490.075	223.6	NEG									3.7215e-07	6.12075e-07	3.43633e-07	4.42619e-07	6.82898e-09	6.49032e-09	8.61245e-09	7.31058e-09	1.99008	0.0361722	0.571648	0.0165166	-5.91994
28389			level4	N-[(2S)-5-[(1-Amino-2-chloroethylidene)amino]-1-(benzylamino)-1-oxopentan-2-yl]-6-(dimethylamino)naphthalene-2-carboxamide	-18.2645129948781	493.024	223.6	NEG									8.14653e-07	9.45337e-07	9.27676e-07	8.95889e-07	2.25105e-08	1.72577e-08	1.14962e-07	5.15766e-08	1.87386	8.28717e-05	0.055155	0.0575703	-4.11853
28390			level4			493.048	223.6	NEG									3.97435e-07	5.62961e-07	4.33257e-07	4.64551e-07	2.25931e-08	1.71653e-08	1.1677e-07	5.21763e-08	1.8085	0.0023157	0.19449	0.112316	-3.15437
28392			level4			496.068	223.6	NEG									8.59129e-07	1.58231e-06	7.23994e-07	1.05514e-06	4.60774e-08	6.49032e-09	2.43562e-07	9.87098e-08	1.64938	0.0257975	0.49939	0.0935511	-3.4181
28394			level4			499.041	223.6	NEG									1.31528e-06	1.87608e-06	1.32409e-06	1.50515e-06	6.82898e-09	4.45716e-08	8.20217e-08	4.44741e-08	1.88369	0.0147607	0.404849	0.029548	-5.0808
28395			level4			500.946	223.6	NEG									1.25045e-06	1.01514e-06	1.26235e-06	1.17598e-06	5.44805e-07	6.7866e-07	3.36912e-07	5.20125e-07	1.76274	0.00685271	0.29015	0.442291	-1.17693
28396			level4			512.031	223.6	NEG									4.80502e-07	5.10487e-07	4.55524e-07	4.82171e-07	6.82898e-09	6.49032e-09	8.61245e-09	7.31058e-09	1.99244	0.00109864	0.152432	0.0151618	-6.04342
28397			level4			515.015	223.6	NEG									3.95813e-07	6.56497e-07	4.23116e-07	4.91809e-07	6.82898e-09	6.49032e-09	8.61245e-09	7.31058e-09	1.99068	0.027928	0.51616	0.0148647	-6.07197
28399			level4			516.919	223.6	NEG									7.18541e-07	6.24902e-07	7.37538e-07	6.9366e-07	4.26655e-08	9.28244e-08	9.03735e-08	7.52878e-08	1.95338	8.74383e-05	0.0563947	0.108537	-3.20374
28400			level4			518.049	223.6	NEG									7.25613e-07	1.2613e-06	6.72704e-07	8.86539e-07	6.82898e-09	6.49032e-09	8.61245e-09	7.31058e-09	1.991	0.0428057	0.606422	0.0082462	-6.92205
[truncated: 1,352 more rows]
